# Supplementary material for: Chemical Modification of Influenza CD8+ T-Cell Epitopes Enhances Their Immunogenicity Regardless of Immunodominance
Source: PLoS One. 2016 Jun 22;11(6):e0156462. doi: 10.1371/journal.pone.0156462 (PMC4917206; doi:10.1371/journal.pone.0156462)
Supplement: S1 Table — (XLSX) [file pone.0156462.s003.xlsx]

## Sheet: GILG
	HLA-A*0201 binding of CPLs derived from GILGFVFTL as measured by the FP binding assay
	Binding was scored as percentage inhibition of tracer peptide binding after 4h and 24h
#	Sequence	4h (1)	24h (1)	4h (2)	24h (2)	Av 4h	SD 4h	Av 24h	SD 24h
	[PHG]ILGFVF[HYP]L	98.1912	97.3391			98.1912		97.3391
	[am-phg][NVA]LGFV[4-FPHE]TL	95.8372	96.7384			95.8372		96.7384
	GI[PHG]GFVF[HYP]L	98.3755	96.5579			98.3755		96.5579
	[PHG]I[OM-HS]GFV[OM-HS][HYP]L	97.3898	96.1464			97.3898		96.1464
	[am-phg][CpALA]LGFV[4-FPHE]TL	95.7962	96.1251			95.7962		96.1251
	[OM-HS]I[PHG]GFV[PHG][SAR]L	96.1164	95.8921			96.1164		95.8921
	[am-phg][BUTALA]LGFVFTL	94.9788	95.5043			94.9788		95.5043
	[am-phg]ILGFV[4-FPHE]TL	91.7787	92.7002			91.7787		92.7002
	[3-PYRA][NVA]LGFV[4-FPHE]TL	91.7335	91.2306			91.7335		91.2306
	[am-phg][CpALA]LGFVFTL	90.1124	90.5787			90.1124		90.5787
	[am-phg]ILGFVFTL	86.0991	90.3761			86.0991		90.3761
	fILGFVFTL	95.2684	89.291			95.2684		89.291
	GILGFVFT[PRG]	92.2012	89.2476			92.2012		89.2476
	GILGFVFT[ALG]	90.1358	87.7831			90.1358		87.7831
	GILGFV[4-FPHE]TL	90.0811	87.7433			90.0811		87.7433
	GILGFV[BUTGLY]TL	91.8365	87.4538			91.8365		87.4538
	[4-PYRA][NVA]LGFV[4-FPHE]TL	87.1247	87.4355			87.1247		87.4355
	GILGFVF[TIC]L	90.447	87.4159			90.447		87.4159
	GI[HISB]GFVFTL	86.6592	87.2941			86.6592		87.2941
	[4-PYRA][NLE]LGFV[4-FPHE]TL	87.2911	86.9398			87.2911		86.9398
	GILGFVFT[CpALA]	87.9631	86.8429			87.9631		86.8429
	[am-phg][CpALA]LGFVFT[PRG]	84.7635	86.2085			84.7635		86.2085
	yILGFVFTL	94.9409	86.0957			94.9409		86.0957
	[am-phg][CpALA]LGFVFT[CpALA]	84.854	85.6857			84.854		85.6857
	GILGFVFT[NLE]	87.1117	85.4285			87.1117		85.4285
	[3-PYRA][NLE]LGFVFT[CpALA]	85.1096	85.3041			85.1096		85.3041
	[DPG]ILGFVFTL	86.3356	85.0742			86.3356		85.0742
	[4-PYRA][BUTALA]LGFVFTL	85.5734	85.0426			85.5734		85.0426
	[3-PYRA]ILGFVFTL	86.6349	84.9746			86.6349		84.9746
	[PHG]I[NLE]GFVFTL	86.0271	84.1985			86.0271		84.1985
	[am-phg][BUTALA]LGFV[4-FPHE]TL	82.5529	84.1873			82.5529		84.1873
	[4-PYRA]ILGFVFT[CpALA]	80.6317	83.957			80.6317		83.957
	GILGFVFT[HPG]	84.1604	83.5095			84.1604		83.5095
	GILGFV[TIC]TL	88.5308	83.4558			88.5308		83.4558
	[am-phg][BUTALA]LGFVFT[CpALA]	76	83.439			76		83.439
	[am-phg][NLE]LGFVFT[CpALA]	80.2036	83.265			80.2036		83.265
	[SOME]ILGFVFTL	84.9243	83.2526			84.9243		83.2526
	[am-phg][NLE]LGFVFTL	81.7929	83.2052			81.7929		83.2052
	[am-phg][NLE]LGFV[4-FPHE]TL	81.6264	82.923			81.6264		82.923
	GILGFVFT[OM-HS]	85.2613	82.5588			85.2613		82.5588
	[am-phg][NLE]LGFVFT[PRG]	80.0772	82.4253			80.0772		82.4253
	[4-pyra]ILGFVFTL	83.9442	82.2644			83.9442		82.2644
	[4-PYRA][CpALA]LGFVFTL	81.2386	82.0019			81.2386		82.0019
	[2-PYRA]ILGFVFTL	86.1198	81.8617			86.1198		81.8617
	[BUTGLY]ILGFVFTL	87.1683	81.6764			87.1683		81.6764
	[PHG][NVA]LGFV[4-FPHE]TL	81.3502	81.6746			81.3502		81.6746
	[4-PYRA][NLE]LGFVFT[PRG]	78	81.407			78		81.407
	[am-phe]ILGFVFTL	85.0286	81.3052			85.0286		81.3052
	[3-pyra][BUTALA]LGFV[4-FPHE]TL	80.1922	81.2658			80.1922		81.2658
	[3-pyra][CpALA]LGFV[4-FPHE]TL	81.5855	80.8956			81.5855		80.8956
	[3-pyra]ILGFVFTL	82.0961	80.849			82.0961		80.849
	[phg]ILGFVFTL	86.0912	80.8399			86.0912		80.8399
	[PHG][NLE]LGFVFT[PRG]	79.1981	80.7227			79.1981		80.7227
	G[NLE]LGFVFTL	83.5585	80.7147			83.5585		80.7147
	[4-PYRA]ILGFVFTL	83.1229	80.6204			83.1229		80.6204
	[am-phg]I[NLE]GFVFTL	78.7733	80.5596			78.7733		80.5596
	[am-phg][NVA]LGFVFT[PRG]	77.983	80.194			77.983		80.194
	[3-pyra][NVA]LGFV[4-FPHE]TL	78.8278	79.9531			78.8278		79.9531
	[PHG]ILGFVFTL	81.3516	79.722			81.3516		79.722
	GILGFVFT[T-M]	81.0121	79.5894			81.0121		79.5894
	G[ALG]LGFVFTL	80.8572	79.4653			80.8572		79.4653
	[AMS]ILGFVFTL	81.9102	79.4378			81.9102		79.4378
	[3-PYRA][NLE]LGFV[4-FPHE]TL	79.1417	79.27			79.1417		79.27
	[3-PYRA][BUTALA]LGFVFT[PRG]	75.396	77.4004	79.3123	81.0019	77.3541	2.54664	79.2011	2.54664
	G[CSME]LGFVFTL	78.9987	78.9901			78.9987		78.9901
	[PHG][BUTALA]LGFVFT[PRG]	77.2258	78.7675			77.2258		78.7675
	[PHG]ILGFVFT[CpALA]	77.2523	78.7031			77.2523		78.7031
	GI[NLE]GFVFTL	79.9037	78.6821			79.9037		78.6821
	G[NVA]LGFVFTL	79.9551	78.6798			79.9551		78.6798
	[4-PYRA]I[NLE]GFVFTL	76.8094	78.657			76.8094		78.657
	[3-pyra][NLE]LGFV[4-FPHE]TL	77.2513	78.5483			77.2513		78.5483
	GILGFVFT[NVA]	78.8017	78.4673			78.8017		78.4673
	G[CSET]LGFVFTL	78.6894	78.357			78.6894		78.357
	[am-phg][NVA]LGFVFT[CpALA]	75.3077	78.1021			75.3077		78.1021
	GI[ABU]GFVFTL	81.2889	77.9767			81.2889		77.9767
	[3-pyra][NVA]LGFVFTL	76.2102	77.9329			76.2102		77.9329
	[DAP-NAC]ILGFVFTL	80.8281	77.9088			80.8281		77.9088
	[PHG]ILGFV[4-FPHE]TL	78.7733	77.9078			78.7733		77.9078
	[3-PYRA][CpALA]LGFV[4-FPHE]TL	77.9059	77.9033			77.9059		77.9033
	[CSME]ILGFVFTL	79.6318	77.8788			79.6318		77.8788
	G[CpALA]LGFVFTL	80.0395	77.8501			80.0395		77.8501
	G[BUTALA]LGFVFTL	80.95	77.8015			80.95		77.8015
	[PHG][NVA]LGFVFT[PRG]	75.959	77.5868			75.959		77.5868
	[am-phg]ILGFVFT[CpALA]	74.9857	77.5044			74.9857		77.5044
	[PHG][BUTALA]LGFV[4-FPHE]TL	76.7732	77.5031			76.7732		77.5031
	[am-phg][NVA]LGFVFTL	74.5815	77.4769			74.5815		77.4769
	[3-PYRA]ILGFV[4-FPHE]TL	75.5615	77.2589			75.5615		77.2589
	[PHG][NLE]LGFVFTL	77.173	77.1679			77.173		77.1679
	GILGFVFT[2-FUR]	80.6486	77.1679			80.6486		77.1679
	[3-PYRA][NLE]LGFVFT[PRG]	69.6104	72.1618	80.8283	82.0789	75.2194	7.01248	77.1204	7.01248
	[3-PYRA][NVA]LGFVFT[PRG]	69.4264	74.42	78.7363	79.3511	74.0814	3.48687	76.8855	3.48687
	[3-pyra]ILGFV[4-FPHE]TL	74.5147	76.7173			74.5147		76.7173
	GILGFVFT[CHA]	79.9786	76.7118			79.9786		76.7118
	[4-PYRA][NLE]LGFVFTL	75.3206	76.6809			75.3206		76.6809
	[PHG][CpALA]LGFVFTL	77.6829	76.5959			77.6829		76.5959
	G[PRG]LGFVFTL	78.4737	76.32			78.4737		76.32
	[3-PYRA]ILGFVFT[CpALA]	67.7674	70.9261	80.7544	81.7036	74.2609	7.6209	76.3148	7.6209
	[4-PYRA]ILGFV[4-FPHE]TL	74.0905	76.278			74.0905		76.278
	[3-pyra][NLE]LGFVFTL	75.4038	76.1189			75.4038		76.1189
	[PHG][CpALA]LGFVFT[PRG]	74.6893	75.9934			74.6893		75.9934
	[3-pyra][CpALA]LGFVFTL	74.3097	75.9397			74.3097		75.9397
	GILGFVFT[BPG]	82.5774	75.8562			82.5774		75.8562
	[3-PYRA][CpALA]LGFVFT[PRG]	72.9174	73.0423	78.1677	78.4068	75.5425	3.7933	75.7245	3.7933
	[3-PYRA][CpALA]LGFVFT[CpALA]	76.3826	75.695			76.3826		75.695
	GILGFVF[DAP-NAC]L	78.8345	75.5272			78.8345		75.5272
	GI[CSET]GFVFTL	78.0489	75.465			78.0489		75.465
	[3-pyra][BUTALA]LGFVFTL	73.4401	75.3828			73.4401		75.3828
	[4-PYRA][NVA]LGFVFT[PRG]	72.7507	75.3053			72.7507		75.3053
	[am-phg][BUTALA]LGFVFT[PRG]	73.085	75.2768			73.085		75.2768
	G[ABU]LGFVFTL	78.6161	75.0889			78.6161		75.0889
	GI[CSME]GFVFTL	77.243	75.0224			77.243		75.0224
	GILGFV[1-NAL]TL	74.5606	74.8261			74.5606		74.8261
	[PHG][BUTALA]LGFVFTL	73.9792	74.8153			73.9792		74.8153
	[3-PYRA][BUTALA]LGFV[4-FPHE]TL	71.6859	74.4672			71.6859		74.4672
	[OM-HS]ILGFVFTL	75.9674	74.1117			75.9674		74.1117
	[3-pyra]I[NLE]GFVFTL	73.179	74.103			73.179		74.103
	[DPR]ILGFVFTL	75.1298	74.0764			75.1298		74.0764
	[4-PYRA][NVA]LGFVFTL	72.7121	73.9782			72.7121		73.9782
	[PHG][NLE]LGFV[4-FPHE]TL	74.6149	73.8325			74.6149		73.8325
	[PHG][CpALA]LGFV[4-FPHE]TL	74.5005	73.7711			74.5005		73.7711
	GI[PHG]GFVFTL	78.4005	73.6361			78.4005		73.6361
	GILGFVFT[SOME]	75.6271	73.4513			75.6271		73.4513
	GI[BUTALA]GFVFTL	76.3469	73.2314			76.3469		73.2314
	GILGFVFT[ABU]	79.114	73.1514			79.114		73.1514
	GI[CpALA]GFVFTL	75.7304	72.9151			75.7304		72.9151
	[AM-PHG]ILGFVFTL	81.4012	72.784			81.4012		72.784
	[ABU]ILGFVFTL	74.5883	72.7686			74.5883		72.7686
	GILGFVFT[BUTGLY]	80.5062	72.7562			80.5062		72.7562
	GILGFVF[CIT]L	72.0729	72.7181			72.0729		72.7181
	G[SOME]LGFVFTL	75.6464	72.6612			75.6464		72.6612
	GILGFVF[SOME]L	74.6707	72.6234			74.6707		72.6234
	G[AEA]LGFVFTL	75.5658	72.6203			75.5658		72.6203
	GILGFVF[DPR]L	75.7306	72.5988			75.7306		72.5988
	GILGFVFT[C-BUT]	83.1168	72.5656			83.1168		72.5656
	[4-PYRA][BUTALA]LGFVFT[PRG]	69.8087	72.3871			69.8087		72.3871
	[3-PYRA][NLE]LGFVFTL	71.0266	72.3495			71.0266		72.3495
	[4-PYRA]ILGFVFT[PRG]	69.3053	72.325			69.3053		72.325
	G[OM-HS]LGFVFTL	76.1222	72.3178			76.1222		72.3178
	GI[NVA]GFVFTL	76.0977	72.2381			76.0977		72.2381
	GI[BUTGLY]GFVFTL	83.2524	72.0794			83.2524		72.0794
	[4-PYRA][CpALA]LGFVFT[PRG]	68.6446	72.0127			68.6446		72.0127
	[HISB]ILGFVFTL	78.6175	71.9936			78.6175		71.9936
	GI[2-PYRA]GFVFTL	75.752	71.9885			75.752		71.9885
	[cit]ILGFVFTL	72.039	71.8427			72.039		71.8427
	GILGFVFT[TOME]	75.1006	71.8119			75.1006		71.8119
	[3-PYRA]I[NLE]GFVFTL	70.2031	71.758			70.2031		71.758
	GI[SOME]GFVFTL	74.4802	71.6058			74.4802		71.6058
	GIL[SAR]FVFTL	74.725	71.5769			74.725		71.5769
	[3-PYRA][CpALA]LGFVFTL	69.1632	71.5016			69.1632		71.5016
	[3-PYRA]ILGFVFT[PRG]	67.1539	71.3397	69.7439	71.6505	68.4489	0.219784	71.4951	0.219784
	GIL[3-OPA]GFTL	76.6565	71.3961			76.6565		71.3961
	NILGFVFTV	75.1849	71.2026			75.1849		71.2026
	G[THI]LGFVFTL	75.5894	71.1611			75.5894		71.1611
	GILGFVFT[T-I]	73.3212	71.1031			73.3212		71.1031
	GILGFV[HISB]TL	76.1409	71.0412			76.1409		71.0412
	[NO2Ph,m-G]ILGFVFTL	75	71			75		71
	[3-PYRA][BUTALA]LGFVFT[CpALA]	67.8621	70.9675			67.8621		70.9675
	GILGFVF[AEA]L	73.8687	70.9139			73.8687		70.9139
	[CIT]ILGFVFTL	68.9415	70.6493			68.9415		70.6493
	[3-PYRA][BUTALA]LGFVFTL	69.2136	70.4148			69.2136		70.4148
	[3-PYRA][NVA]LGFVFT[CpALA]	68.5667	70.1044			68.5667		70.1044
	[4-PYRA][CpALA]LGFV[4-FPHE]TL	67.3682	70.0348			67.3682		70.0348
	sILGFVFTL	77.0966	69.9596			77.0966		69.9596
	GI[4-FPHE]GFVFTL	74.8948	69.6719			74.8948		69.6719
	G[2-AOC]LGFVFTL	73.8015	69.669			73.8015		69.669
	GILGFVFT[T-L]	72.9651	69.5643			72.9651		69.5643
	GILGFVF[ABU]L	72.5458	69.5129			72.5458		69.5129
	G[4-thala]LGFVFTL	80.5495	69.4528			80.5495		69.4528
	G[NVA]LGFVFT[CpALA]	66.8645	69.408			66.8645		69.408
	GILGFVF[SAR]L	71.9268	69.3885			71.9268		69.3885
	GILGFV[PEN]TL	69.8582	69.0602			69.8582		69.0602
	[4-PYRA][BUTALA]LGFV[4-FPHE]TL	65.3094	68.8403			65.3094		68.8403
	[CSET]ILGFVFTL	73.9391	68.8154			73.9391		68.8154
	G[NVA]LGFVFT[PRG]	66.0224	68.469			66.0224		68.469
	GILGFV[CHA]TL	71.207	67.7921			71.207		67.7921
	GILGFVF[HYP]L	69.7777	67.7021			69.7777		67.7021
	[PHG]ILGFV[PHG]TL	80.3821	67.6002			80.3821		67.6002
	GIL[3-OPA]VFTL	73.0782	67.5638			73.0782		67.5638
	GI[3-PYRA]GFVFTL	75.4195	67.2979			75.4195		67.2979
	GILGFVFT[2-AOC]	72.5127	67.0738			72.5127		67.0738
	GILGFVF[2-PYRA]L	73.6026	67.0029			73.6026		67.0029
	[3-PYRA][NVA]LGFVFTL	62.9276	66.7773			62.9276		66.7773
	GI[CIT]GFVFTL	66.4707	66.7683			66.4707		66.7683
	GILGFVF[4-pyra]L	70.3905	66.7613			70.3905		66.7613
	[ORN]ILGFVFTL	67.028	66.5051			67.028		66.5051
	G[BUTGLY]LGFVFTL	74.1807	66.4001			74.1807		66.4001
	GILGFV[CSET]TL	69.8339	66.2768			69.8339		66.2768
	GI[4-pyra]GFVFTL	73.5014	66.1303			73.5014		66.1303
	GILGFV[THR-Bzl]TL	68.7818	65.944			68.7818		65.944
	G[NLE]LGFVFT[PRG]	62.7716	65.7778			62.7716		65.7778
	GI[AEA]GFVFTL	70.3343	65.615			70.3343		65.615
	GI[AMS]GFVFTL	73.8512	65.2757			73.8512		65.2757
	[PFP]ILGFVFTL	77.8412	65.27			77.8412		65.27
	GILGFVF[3-PYRA]L	71.4659	65.1573			71.4659		65.1573
	mILGFVFTL	79.4779	64.8799			79.4779		64.8799
	GILGFV[NLE]TL	69.394	64.8313			69.394		64.8313
	[AIB]ILGFVFTL	72.1555	64.6692			72.1555		64.6692
	GILGFV[BUTALA]TL	68.958	64.6095			68.958		64.6095
	GILGFV[2-NAL]TL	68.4265	64.5194			68.4265		64.5194
	hILGFVFTL	73.3712	64.2372			73.3712		64.2372
	GI[THR-Bzl]GFVFTL	72.7957	64.0278			72.7957		64.0278
	GILGFVFT[LEU-SO2CH3]	59	64			59		64
	G[BUTALA]LGFVFT[PRG]	60.9785	63.6155			60.9785		63.6155
	GI[DPR]GFVFTL	67.604	63.5038			67.604		63.5038
	GILGFV[CSME]TL	67.5283	63.4123			67.5283		63.4123
	GILGFV[CpALA]TL	67.5554	63.3855			67.5554		63.3855
	GILGFVFT[4-THALA]	72.7106	63.2345			72.7106		63.2345
	qILGFVFTL	72.8195	62.8051			72.8195		62.8051
	GI[CHA]GFVFTL	66.2264	62.036			66.2264		62.036
	GILGFVFT[3-THI]	71.2854	61.9671			71.2854		61.9671
	GILGFVFT[C-LEU]	70.1914	61.4296			70.1914		61.4296
	GILGFVF[AMS]L	65.1448	61.3843			65.1448		61.3843
	[AEA]ILGFVFTL	67.8096	61.2796			67.8096		61.2796
	G[CpALA]LGFVFT[CpALA]	59.1333	60.8813			59.1333		60.8813
	GILGFV[BPHE]TL	65.8386	60.4656			65.8386		60.4656
	GILGFVF[NVA]L	68.0338	60.3895			68.0338		60.3895
	GI[TIC]GFVFTL	71.7495	60.2823			71.7495		60.2823
	GILGFV[NVA]TL	65.1542	60.0696			65.1542		60.0696
	[DMAG]ILGFVFTL	79.5947	59.9996			79.5947		59.9996
	GI[PEN]GFVFTL	69.0245	59.8122			69.0245		59.8122
	G[BUTALA]LGFVFT[CpALA]	56.4304	59.6447			56.4304		59.6447
	GILGFVFT[THI]	77.5263	59.3681			77.5263		59.3681
	GILGFV[3-PYRA]TL	63.2102	59.3146			63.2102		59.3146
	GI[DAP-NAC]GFVFTL	69.0875	59.285			69.0875		59.285
	[nva]ILGFVFTL	75.9157	59.1955			75.9157		59.1955
	[am-phg]ILGFVFT[PRG]	55.4412	59.1482			55.4412		59.1482
	rILGFVFTL	63.3592	58.7802			63.3592		58.7802
	GILG[MEPHE]VFTL	79.075	57.4553			79.075		57.4553
	kILGFVFTL	65.0099	57.4334			65.0099		57.4334
	G[CpALA]LGFVFT[PRG]	53.5819	57.1587			53.5819		57.1587
	GILGFVF[CSME]L	62.8151	56.7701			62.8151		56.7701
	vILGFVFTL	71.832	56.412			71.832		56.412
	GILGFVF[OM-HS]L	61.0767	56.0281			61.0767		56.0281
	GI[SAR]GFVFTL	66.3213	55.8553			66.3213		55.8553
	GI[OM-HS]GFVFTL	67.0113	54.4415			67.0113		54.4415
	GILGFV[PHG]TL	60.5671	54.4088			60.5671		54.4088
	[2-pyra]ILGFVFTL	73.2467	54.1812			73.2467		54.1812
	nILGFVFTL	69.6821	54.1349			69.6821		54.1349
	GILGFVF[BUTGLY]L	69.0542	52.9667			69.0542		52.9667
	[THR-Bzl]ILGFVFTL	61.4096	52.8887			61.4096		52.8887
	[NVA]ILGFVFTL	61.5518	52.7126			61.5518		52.7126
	GILGFV[ABU]TL	59.1545	52.6928			59.1545		52.6928
	GILGFV[PFP]TL	58.9795	52.2926			58.9795		52.2926
	G[DPR]LGFVFTL	68.3742	52.2349			68.3742		52.2349
	[SAR]ILGFVFTL	84.0686	52.2124			84.0686		52.2124
	GILGFVF[ORN]L	57.0838	51.7146			57.0838		51.7146
	[4-fphe]ILGFVFTL	74.941	51.4716			74.941		51.4716
	GILGFVF[CpALA]L	59.5881	50.1533			59.5881		50.1533
	GILGFV[33-DPA]TL	57.0389	49.8495			57.0389		49.8495
	GILGFVFT[BUTALA]	70.4966	49.4066			70.4966		49.4066
	GILGFV[2-AOC]TL	56.8043	48.1451			56.8043		48.1451
	GILGFV[SOME]TL	53.4016	47.0035			53.4016		47.0035
	GILGFV[2-PYRA]TL	54.4354	46.904			54.4354		46.904
	GILGFVFT[C-HEX]	61.2978	46.7075			61.2978		46.7075
	GILGFV[OM-HS]TL	51.8276	46.2721			51.8276		46.2721
	aILGFVFTL	58.8594	46.0321			58.8594		46.0321
	GILGFVFT[PEN]	67.2377	45.8808			67.2377		45.8808
	GILGFV[4-pyra]TL	53.897	45.8169			53.897		45.8169
	GILGFVF[PEN]L	53.1022	45.7708			53.1022		45.7708
	GILGFVF[HISB]L	54.8202	45.7089			54.8202		45.7089
	GILGFV[AEA]TL	52.1334	45.0013			52.1334		45.0013
	GI[2-AOC]GFVFTL	52.8049	44.6747			52.8049		44.6747
	GI[1-NAL]GFVFTL	52.4742	44.1247			52.4742		44.1247
	GILGFVFT[AIB]	71.6292	42.7242			71.6292		42.7242
	cILGFVFTL	71.9424	41.1007			71.9424		41.1007
	[HYP]ILGFVFTL	66.9403	41.0869			66.9403		41.0869
	GI[2-NAL]GFVFTL	51.6599	40.9231			51.6599		40.9231
	[1-NAL]ILGFVFTL	49.0921	40.7154			49.0921		40.7154
	GILGFVFT[DAP-NAC]	70.661	40.6151			70.661		40.6151
	[4-FPHE]ILGFVFTL	55.1365	40.4408			55.1365		40.4408
	GILGFV[AMS]TL	49.6116	39.2909			49.6116		39.2909
	iILGFVFTL	68	39			68		39
	lILGFVFTL	69.2342	38.8425			69.2342		38.8425
	GILGFVFT[BCA]	51.4828	38.8293			51.4828		38.8293
	wILGFVFTL	62.269	38.7607			62.269		38.7607
	GILGFV[DAP-NAC]TL	44.6309	37.5336			44.6309		37.5336
	GILGFVF[CSET]L	46.4998	37.2027			46.4998		37.2027
	GILGFVFT[T-V]	44.8849	36.6347			44.8849		36.6347
	GI[PHG]GFV[PHG]TL	60.708	36.5757			60.708		36.5757
	GILGFVF[AIB]L	59.8363	36.5658			59.8363		36.5658
	GILGFV[DPR]TL	45.7536	35.6496			45.7536		35.6496
	GILGFVFT[ACPC]	63.2176	35.3997			63.2176		35.3997
	GI[DPG]GFVFTL	59.0766	35.0544			59.0766		35.0544
	[PEN]ILGFVFTL	56.9012	33.0423			56.9012		33.0423
	tILGFVFTL	64.4766	32.7471			64.4766		32.7471
	GILGFV[HYP]TL	38.9553	31.2661			38.9553		31.2661
	GILGFV[am-phg]TL	45.8643	30.7042			45.8643		30.7042
	GILGFV[CIT]TL	39.5057	29.8864			39.5057		29.8864
	[pfp]ILGFVFTL	77.8529	28.7676			77.8529		28.7676
	GI[BPHE]GFVFTL	40.9105	28.548			40.9105		28.548
	GILGFV[SAR]TL	47.6613	27.4944			47.6613		27.4944
	GILGFVF[NLE]L	39.1446	26.8812			39.1446		26.8812
	GILGFVF[2-pyra]L	46.9207	25.8194			46.9207		25.8194
	GIdGFVFTL	58.8319	25.3726			58.8319		25.3726
	[2-NAL]ILGFVFTL	32.859	24.3414			32.859		24.3414
	[BPHE]ILGFVFTL	35.764	23.8435			35.764		23.8435
	[NLE]ILGFVFTL	34.6344	22.6706			34.6344		22.6706
	GI[PFP]GFVFTL	44.1034	19.7061			44.1034		19.7061
	GILGFVF[BUTALA]L	30.331	19.6732			30.331		19.6732
	GILGFVFcL	54.6543	19.6593			54.6543		19.6593
	[2-nal]ILGFVFTL	36.57	16.6095			36.57		16.6095
	GI[1-nal]GFVFTL	65.6487	15.2467			65.6487		15.2467
	GILGFV[2-pyra]TL	21.9687	14.9823			21.9687		14.9823
	GILGFVFT[T-F]	42.598	14.481			42.598		14.481
	GILGFVFsL	50.5802	14.2094			50.5802		14.2094
	GI[AM-PHG]GFVFTL	35.4592	13.9445			35.4592		13.9445
	GILGFVF[AM-PHG]L	54.1399	13.8664			54.1399		13.8664
	eILGFVFTL	56.7187	13.6797			56.7187		13.6797
	GIfGFVFTL	72.496	13.6568			72.496		13.6568
	GI[4-fphe]GFVFTL	65.4424	12.6393			65.4424		12.6393
	GILGFV[AM-PHG]TL	33.4301	12.2803			33.4301		12.2803
	GIhGFVFTL	52.366	11.9081			52.366		11.9081
	GILGFVF[cit]L	38.1263	11.82			38.1263		11.82
	GILGFVFtL	44.5813	11.7437			44.5813		11.7437
	GILGFVFaL	47.9356	11.3631			47.9356		11.3631
	GILGFV[1-nal]TL	62.8256	10.754			62.8256		10.754
	GILGFVFT[DPR]	29.1776	10.2312			29.1776		10.2312
	GIyGFVFTL	66.3921	10.1765			66.3921		10.1765
	GILGFVF[tic]L	52.192	9.67266			52.192		9.67266
	[CpALA]ILGFVFTL	21.6722	9.63114			21.6722		9.63114
	GIaGFVFTL	44.1583	9.02369			44.1583		9.02369
	GILGFVF[CHA]L	21.3856	8.60206			21.3856		8.60206
	GILGFVF[THR-Bzl]L	22.0787	8.46967			22.0787		8.46967
	GILGFVF[3-pyra]L	33.7345	8.01379			33.7345		8.01379
	[1-nal]ILGFVFTL	43.27	7.5966			43.27		7.5966
	pILGFVFTL	48.8762	7.58883			48.8762		7.58883
	[2-AOC]ILGFVFTL	14.9983	7.28072			14.9983		7.28072
	GILGFVF[4-fphe]L	50.5762	7.17937			50.5762		7.17937
	GILGFVF[4-PYRA]L	41.7386	6.83858			41.7386		6.83858
	GILGFVF[nva]L	50.0593	6.79079			50.0593		6.79079
	GI[ORN]GFVFTL	33.0687	6.58499			33.0687		6.58499
	[CHA]ILGFVFTL	17.1618	6.19915			17.1618		6.19915
	GI[AIB]GFVFTL	37.4974	5.26303			37.4974		5.26303
	GILGFVfTL	53.8404	5.08595			53.8404		5.08595
	[cha]ILGFVFTL	33.0269	5.02778			33.0269		5.02778
	G[ORN]LGFVFTL	45.6014	4.95034			45.6014		4.95034
	GIeGFVFTL	44.564	4.8272			44.564		4.8272
	GILGFVF[PHG]L	15.0644	4.78126			15.0644		4.78126
	GILGFV[ORN]TL	17.5306	4.59746			17.5306		4.59746
	GILGFVFT[prg]	11.4798	4.56953			11.4798		4.56953
	GI[cit]GFVFTL	27.6371	4.19604			27.6371		4.19604
	GILGFVF[2-AOC]L	6.65478	4.16591			6.65478		4.16591
	[BUTALA]ILGFVFTL	22.3475	4.09901			22.3475		4.09901
	GI[3-pyra]GFVFTL	22.9299	3.98413			22.9299		3.98413
	GILGFVFT[4-thala]	8.59524	3.94699			8.59524		3.94699
	GILGFV[MEPHE]TL	12.4817	3.89958			12.4817		3.89958
	GILGFVFT[alg]	30.9368	3.89013			30.9368		3.89013
	[butgly]ILGFVFTL	42.1829	3.81627			42.1829		3.81627
	GI[2-pyra]GFVFTL	30.0899	3.68952			30.0899		3.68952
	GImGFVFTL	41.4546	3.45103			41.4546		3.45103
	GIwGFVFTL	49.09	3.11847			49.09		3.11847
	GILGFVcTL	23.2177	3.11522			23.2177		3.11522
	GILGFVFdL	28.5191	2.80141			28.5191		2.80141
	[tic]ILGFVFTL	41.6153	2.72277			41.6153		2.72277
	GIcGFVFTL	36.8463	2.59476			36.8463		2.59476
	GInGFVFTL	31.7897	2.57633			31.7897		2.57633
	GILGFVF[4-FPHE]L	10.9004	2.46007			10.9004		2.46007
	GILGFVFT[ORN]	6.90965	2.43113			6.90965		2.43113
	GILGFVFT[thi]	22.1916	2.42871			22.1916		2.42871
	GI[HYP]GFVFTL	33.9524	2.36701			33.9524		2.36701
	GILGFVFyL	51.5635	2.05406			51.5635		2.05406
	GILGFVFiL	15	2			15		2
	GILGFV[butgly]TL	23.6855	1.94811			23.6855		1.94811
	GIrGFVFTL	2.29666	1.84719			2.29666		1.84719
	GILGFVlTL	5.82579	1.74048			5.82579		1.74048
	GILGFVFeL	23.0323	1.73038			23.0323		1.73038
	GIvGFVFTL	0.356399	1.49914			0.356399		1.49914
	GILGFVFfL	59.5309	1.39701			59.5309		1.39701
	[TIC]ILGFVFTL	47.8161	1.39089			47.8161		1.39089
	GIqGFVFTL	25.4434	1.3885			25.4434		1.3885
	dILGFVFTL	6.31434	1.34854			6.31434		1.34854
	GILGFVFnL	24.2042	1.23725			24.2042		1.23725
	GILGFVpTL	1.12572	1.19032			1.12572		1.19032
	GILGFVwTL	25.6719	1.08776			25.6719		1.08776
	G[MEILE]LGFVFTL	30.3927	1.06012			30.3927		1.06012
	GILGFVFvL	6.38967	1.0022			6.38967		1.0022
	GIiGFVFTL	1	1			1		1
	GILGFViTL	13	1			13		1
	GIsGFVFTL	30.3759	0.953335			30.3759		0.953335
	GILGFVFpL	6.99266	0.87209			6.99266		0.87209
	GILGFVhTL	1.3763	0.81814			1.3763		0.81814
	GILGFVFT[butgly]	7.01392	0.754528			7.01392		0.754528
	GILGFVFkL	4.87783	0.729162			4.87783		0.729162
	GIlGFVFTL	5.91607	0.712772			5.91607		0.712772
	GILGFVsTL	3.97358	0.684633			3.97358		0.684633
	GILGFVnTL	0.419416	0.677949			0.419416		0.677949
	GILGFVvTL	2.26879	0.677267			2.26879		0.677267
	GI[tic]GFVFTL	1.80706	0.571416			1.80706		0.571416
	GI[cha]GFVFTL	16.5829	0.567724			16.5829		0.567724
	GILGFVtTL	1.84453	0.516177			1.84453		0.516177
	GILGFVFmL	20.8157	0.496121			20.8157		0.496121
	GILGFVkTL	-0.20379	0.496081			-0.20379		0.496081
	GILGFVFrL	6.85788	0.493953			6.85788		0.493953
	GILGFVeTL	1.15327	0.491345			1.15327		0.491345
	GILGFVFqL	16.7184	0.452256			16.7184		0.452256
	GILGFVyTL	26.2439	0.402864			26.2439		0.402864
	GILGFVdTL	2.47439	0.309327			2.47439		0.309327
	GItGFVFTL	0.480726	0.225625			0.480726		0.225625
	GILGFVaTL	3.16185	0.220898			3.16185		0.220898
	GILGFVFwL	5.14671	0.18872			5.14671		0.18872
	GILGFV[AIB]TL	-1.47014	0.0309301			-1.47014		0.0309301
	GiLGFVFTL	0.0522212	1e-07			0.0522212		1e-07
	GI[MELEU]GFVFTL	8.0839	-0.0314696			8.0839		-0.0314696
	GILGFVmTL	6.42754	-0.0706679			6.42754		-0.0706679
	GILGFV[3-pyra]TL	6.2305	-0.0937348			6.2305		-0.0937348
	GILGFVqTL	0.809789	-0.0956423			0.809789		-0.0956423
	GI[butgly]GFVFTL	2.09697	-0.101038			2.09697		-0.101038
	GIkGFVFTL	0.199186	-0.109266			0.199186		-0.109266
	GILGF[MEVAL]FTL	6.45682	-0.147947			6.45682		-0.147947
	GIpGFVFTL	0.739706	-0.163545			0.739706		-0.163545
	GILGFVFhL	20.9103	-0.193024			20.9103		-0.193024
	GILGFV[nva]TL	9.81767	-0.219545			9.81767		-0.219545
	GILGFVF[DPG]L	2.54315	-0.226727			2.54315		-0.226727
	GILGFVFlL	17.8197	-0.376891			17.8197		-0.376891
	GILGFV[tic]TL	16.8102	-0.427666			16.8102		-0.427666
	GILGFV[DPG]TL	-0.167853	-0.564773			-0.167853		-0.564773
	GILGFVrTL	-0.671179	-0.682142			-0.671179		-0.682142
	[33-DPA]ILGFVFTL	5.75149	-0.693498			5.75149		-0.693498
	[33-dpa]ILGFVFTL	21.2804	-0.764577			21.2804		-0.764577
	GI[4-PYRA]GFVFTL	15.4351	-0.807391			15.4351		-0.807391
	G[4-THALA]LGFVFTL	-0.697263	-0.867692			-0.697263		-0.867692
	GILGFVF[am-phg]L	21.4829	-0.945648			21.4829		-0.945648
	GI[33-DPA]GFVFTL	16.321	-0.995724			16.321		-0.995724
	GI[nva]GFVFTL	28.0235	-1.07975			28.0235		-1.07975
	G[nva]LGFVFTL	17.6543	-1.45624			17.6543		-1.45624
	GILGFVF[cha]L	17.3111	-1.49473			17.3111		-1.49473
	GILGFV[cha]TL	12.262	-1.61679			12.262		-1.61679
	GILGFV[pfp]TL	15.9842	-1.61738			15.9842		-1.61738
	GI[am-phg]GFVFTL	6.6987	-1.63715			6.6987		-1.63715
	GI[2-nal]GFVFTL	55.1984	-1.65346			55.1984		-1.65346
	GILGFV[2-nal]TL	31.581	-2.09655			31.581		-2.09655
	GILGFVF[butgly]L	12.4177	-2.24086			12.4177		-2.24086
	GILGFVF[1-NAL]L	0.427384	-2.29347			0.427384		-2.29347
	GILGFVF[1-nal]L	-2.15167	-2.51416			-2.15167		-2.51416
	GILGFV[4-fphe]TL	40.3758	-2.52782			40.3758		-2.52782
	GILGFV[4-PYRA]TL	-2.61427	-2.68573			-2.61427		-2.68573
	GILGFVF[BPHE]L	1.8294	-2.70195			1.8294		-2.70195
	G[thi]LGFVFTL	-1.7376	-2.99008			-1.7376		-2.99008
	GILGFVF[PFP]L	3.00389	-3.07831			3.00389		-3.07831
	GILGFV[cit]TL	3.62468	-3.50031			3.62468		-3.50031
	GI[pfp]GFVFTL	27.3789	-3.51302			27.3789		-3.51302
	GILGFVF[33-dpa]L	-2.11265	-3.52405			-2.11265		-3.52405
	GILGFVF[2-NAL]L	-0.202405	-3.65268			-0.202405		-3.65268
	GI[33-dpa]GFVFTL	-1.8633	-3.83979			-1.8633		-3.83979
	GILGFV[33-dpa]TL	18.3687	-4.2349			18.3687		-4.2349
	GILGFVF[2-nal]L	-0.296948	-4.2585			-0.296948		-4.2585
	GILGFVF[pfp]L	10.3599	-4.31645			10.3599		-4.31645
	GILGFVF[33-DPA]L	-1.13974	-4.33289			-1.13974		-4.33289
	GILGFVFT[MELEU]	9.68301	-4.97638			9.68301		-4.97638

## Sheet: FMY
										HLA-A*0201 binding of CPLs derived from FMYSDFHFI as measured by the FP binding assay
										Binding was scored as percentage inhibition of tracer peptide binding after 4h and 24h
#	1	2	3	4	5	6	7	8	9	Sequence	4h (1)	24h (1)	4h (2)	24h (2)	4h (3)	24h (3)	Av 4h	SD 4h	Av 24h	SD 24h
48	F	[2-AOC]	Y	S	D	F	H	F	[CHA]	F[2-AOC]YSDFHF[CHA]	96.6168	94.5787	96.5332	94.8126	95.5867	95.3447	96.2456	0.572145	94.912	0.392533
51	F	[2-AOC]	Y	S	D	F	H	F	[CpALA]	F[2-AOC]YSDFHF[CpALA]	99.4506	97.7585	92.9836	92.5885	93.9641	92.9127	95.4661	3.48531	94.4199	2.89587
5	[4-FPHE]	M	Y	S	D	F	H	F	[2-AOC]	[4-FPHE]MYSDFHF[2-AOC]	96.3238	94.1764	94.5805	92.372	96.5839	94.9726	95.8294	1.0894	93.8403	1.33244
118	[CSET]	[2-AOC]	Y	S	D	F	H	F	I	[CSET][2-AOC]YSDFHFI	98.6888	95.2907	91.7383	89.2779	94.4491	93.204	94.9587	3.50313	92.5909	3.05293
141	[THR-BZL]	[2-AOC]	Y	S	D	F	H	F	I	[THR-BZL][2-AOC]YSDFHFI	95.4392	93.9615	95.3974	93.1928	92.1096	90.5218	94.3154	1.91039	92.5587	1.80541
112	[BCA]	[2-AOC]	Y	S	D	F	H	F	I	[BCA][2-AOC]YSDFHFI	96.4567	91.7581	97.6012	93.7912	94.9134	92.1079	96.3238	1.34882	92.5524	1.08702
38	F	[2-AOC]	Y	S	D	F	H	F	[ALG]	F[2-AOC]YSDFHF[ALG]	92.7455	90.4216	95.0799	93.169	96.2817	93.5566	94.7024	1.79808	92.3824	1.70912
9	[CSET]	M	Y	S	D	F	H	F	[2-AOC]	[CSET]MYSDFHF[2-AOC]	94.8883	95.7226	88.6128	86.4634	94.0492	93.7214	92.5168	3.40686	91.9691	4.87195
17	F	[NLE]	Y	S	D	F	H	F	[2-AOC]	F[NLE]YSDFHF[2-AOC]	94.6997	91.2926	93.3232	91.0101	95.8399	93.5457	94.6209	1.26018	91.9495	1.38957
53	F	[2-AOC]	Y	S	D	F	H	F	[CSET]	F[2-AOC]YSDFHF[CSET]	98.6686	96.6	92.5003	89.5256	89.5336	89.2863	93.5675	4.66007	91.804	4.15521
13	F	[2-AOC]	Y	S	D	F	H	F	[2-AOC]	F[2-AOC]YSDFHF[2-AOC]	97.2791	93.0158	95.783	92.8635	91.6313	89.3993	94.8978	2.92607	91.7596	2.04542
69	F	[2-AOC]	Y	S	D	F	H	F	[NLE]	F[2-AOC]YSDFHF[NLE]	94.2904	91.6439	93.7633	93.0198	91.0792	90.5193	93.0443	1.7221	91.7277	1.25236
104	[4-FPHE]	[2-AOC]	Y	S	D	F	H	F	I	[4-FPHE][2-AOC]YSDFHFI	95.6728	92.2025	97.087	94.5617	90.4862	88.1555	94.4153	3.47543	91.6399	3.23993
4	[3-THI]	M	Y	S	D	F	H	F	[2-AOC]	[3-THI]MYSDFHF[2-AOC]	96.9743	94.9764	86.3538	84.6494	94.966	94.9773	92.7647	5.64208	91.5344	5.96254
62	F	[2-AOC]	Y	S	D	F	H	F	[HPG]	F[2-AOC]YSDFHF[HPG]	97.7813	95.6505	89.8652	88.4899	91.3407	89.9567	92.9957	4.20957	91.3657	3.78254
173	F	[2-AOC]	Y	S	D	F	H	F	L	F[2-AOC]YSDFHFL	93.4559	92.8717	94.2365	91.1872	90.75	89.8628	92.8141	1.82972	91.3072	1.50804
102	[3-THI]	[2-AOC]	Y	S	D	F	H	F	I	[3-THI][2-AOC]YSDFHFI	92.7195	88.5897	96.6653	95.3534	90.6818	89.8799	93.3555	3.04205	91.2743	3.591
143	F	[2-AOC]	Y	S	D	F	H	F	I	F[2-AOC]YSDFHFI	95.1265	94.5509	94.185	92.3526	87.8052	86.6578	92.3722	3.98306	91.1871	4.07362
10	[CSME]	M	Y	S	D	F	H	F	[2-AOC]	[CSME]MYSDFHF[2-AOC]	90.841	89.9171	92.2852	89.6681	94.358	93.5452	92.4947	1.76788	91.0435	2.17013
139	[THI]	[2-AOC]	Y	S	D	F	H	F	I	[THI][2-AOC]YSDFHFI	92.3975	91.0263	93.6723	90.8076	90.6773	90.1028	92.249	1.50302	90.6456	0.482599
7	[am-phg]	M	Y	S	D	F	H	F	[2-AOC]	[am-phg]MYSDFHF[2-AOC]	92.9498	91.6688	90.9265	89.4903	91.9619	90.4783	91.9461	1.01177	90.5458	1.09083
36	F	[2-AOC]	Y	S	D	F	H	F	[ABU]	F[2-AOC]YSDFHF[ABU]	92.9415	89.9936	94.3267	92.3006	91.2249	88.8286	92.831	1.55386	90.3743	1.76701
75	F	[2-AOC]	Y	S	D	F	H	F	[NVA]	F[2-AOC]YSDFHF[NVA]	95.7009	93.1384	87.702	85.796	93.2908	91.5212	92.2312	4.10335	90.1519	3.85799
20	F	[2-AOC]	Y	S	D	F	H	F	[2-FUR]	F[2-AOC]YSDFHF[2-FUR]	93.3206	90.5912	89.6135	86.7167	93.9682	91.8976	92.3008	2.34967	89.7351	2.69444
11	[PHG]	M	Y	S	D	F	H	F	[2-AOC]	[PHG]MYSDFHF[2-AOC]	97.1905	94.7022	85.9567	82.7457	95.0671	90.8776	92.7381	5.96808	89.4418	6.1062
16	F	[CSME]	Y	S	D	F	H	F	[2-AOC]	F[CSME]YSDFHF[2-AOC]	91.8548	90.8431	90.5832	87.8883	89.8871	88.7214	90.775	0.997743	89.151	1.52351
55	F	[2-AOC]	Y	S	D	F	H	F	[CSME]	F[2-AOC]YSDFHF[CSME]	93.0339	90.8183	91.5616	89.4828	88.8034	86.8769	91.133	2.14759	89.0593	2.00454
131	[PHG]	[2-AOC]	Y	S	D	F	H	F	I	[PHG][2-AOC]YSDFHFI	94.3667	91.6751	94.7051	88.4556	87.9825	86.703	92.3514	3.7874	88.9446	2.52187
98	[3-PYRA]	[2-AOC]	Y	S	D	F	H	F	I	[3-PYRA][2-AOC]YSDFHFI	93.2086	88.8163	91.9368	89.6764	89.1202	87.1719	91.4219	2.09229	88.5549	1.27259
176	F	[4-FPHE]	Y	S	D	F	H	F	L	F[4-FPHE]YSDFHFL	89.7378	87.4146	91.3715	87.6096	95.411	90.5347	92.1734	2.92036	88.5196	1.74784
6	[4-PYRA]	M	Y	S	D	F	H	F	[2-AOC]	[4-PYRA]MYSDFHF[2-AOC]	91.7947	89.1279	85.9287	83.2746	95.3323	93.0809	91.0186	4.74963	88.4945	4.93374
2	[2-AOC]	M	Y	S	D	F	H	F	[2-AOC]	[2-AOC]MYSDFHF[2-AOC]	96.4077	92.9278	93.143	87.162	89.4914	84.7736	93.014	3.45991	88.2878	4.19206
85	F	[2-AOC]	Y	S	D	F	H	F	[PHG]	F[2-AOC]YSDFHF[PHG]	95.627	91.5791	89.6429	87.1446	89.2542	86.1101	91.508	3.57245	88.2779	2.90534
18	F	[NVA]	Y	S	D	F	H	F	[2-AOC]	F[NVA]YSDFHF[2-AOC]	91.4721	89.5139	86.1956	83.7998	93.5975	90.3612	90.4217	3.8111	87.8916	3.5689
133	[PRG]	[2-AOC]	Y	S	D	F	H	F	I	[PRG][2-AOC]YSDFHFI	90.8113	89.2294	91.4196	89.0007	87.1946	85.0002	89.8085	2.28405	87.7434	2.37844
89	[CSME]	[2-AOC]	Y	S	D	F	H	F	[PRG]	[CSME][2-AOC]YSDFHF[PRG]	90.8723	86.1483	88.8139	87.2134	90.2513	89.3014	89.9792	1.05587	87.5544	1.60395
49	F	M	Y	S	D	F	H	F	[CHA]	FMYSDFHF[CHA]	85.1774	83.1498	88.3093	85.7268	95.1237	93.4203	89.5368	5.08552	87.4323	5.34343
90	F	[2-AOC]	Y	S	D	F	H	F	[PRG]	F[2-AOC]YSDFHF[PRG]	91.8403	87.6896	89.259	87.7835	88.3731	86.4146	89.8241	1.80141	87.2959	0.764681
94	[2-AOC]	[2-AOC]	Y	S	D	F	H	F	I	[2-AOC][2-AOC]YSDFHFI	89.2798	85.2305	92.784	91.9984	84.9025	82.8321	88.9887	3.9488	86.687	4.75354
109	[ALG]	[2-AOC]	Y	S	D	F	H	F	I	[ALG][2-AOC]YSDFHFI	92.564	89.4962	87.5277	85.6138	85.5056	84.8453	88.5325	3.63487	86.6517	2.49312
80	F	[2-AOC]	Y	S	D	F	H	F	[OM-HS]	F[2-AOC]YSDFHF[OM-HS]	89.5561	85.8236	89.9258	87.3205	88.215	86.5022	89.2323	0.900213	86.5488	0.749503
12	[SOME]	M	Y	S	D	F	H	F	[2-AOC]	[SOME]MYSDFHF[2-AOC]	97.0112	92.9371	87.2753	84.6003	83.755	81.6855	89.3472	6.86668	86.4077	5.83949
19	F	M	Y	S	D	F	H	F	[2-AOC]	FMYSDFHF[2-AOC]	92.9784	91.7032	88.2763	85.6382	91.7584	81.659	91.0044	2.44001	86.3335	5.05808
92	F	[2-AOC]	Y	S	D	F	H	F	[SOME]	F[2-AOC]YSDFHF[SOME]	91.0755	86.1448	92.8628	90.655	83.958	82.1955	89.2988	4.71076	86.3317	4.23285
31	F	[NLE]	Y	S	D	F	H	F	[4-FPHE]	F[NLE]YSDFHF[4-FPHE]	97.517	92.6628	89.2346	83.7613	86.1007	82.469	90.9508	5.89846	86.2977	5.55006
120	[CSME]	[2-AOC]	Y	S	D	F	H	F	I	[CSME][2-AOC]YSDFHFI	87.4576	84.074	93.9982	91.3114	84.8036	83.1627	88.7531	4.73219	86.1827	4.46489
54	F	M	Y	S	D	F	H	F	[CSET]	FMYSDFHF[CSET]	90.5434	87.9856	86.808	82.8933	89.7684	85.919	89.04	1.97137	85.5993	2.56119
8	[BCA]	M	Y	S	D	F	H	F	[2-AOC]	[BCA]MYSDFHF[2-AOC]	89.8497	86.1567	86.2988	81.3415	91.0356	89.1587	89.0614	2.46487	85.5523	3.94351
68	[am-phg]	M	Y	S	D	F	H	F	[NLE]	[am-phg]MYSDFHF[NLE]	85.7201	81.1508	93.7981	88.9902	90.2843	86.4599	89.9342	4.05037	85.5336	4.00097
21	F	[NLE]	Y	S	D	F	H	F	[2-FUR]	F[NLE]YSDFHF[2-FUR]	96.6242	92.7178	89.9143	85.1681	78.4186	76.6531	88.319	9.20703	84.8463	8.03718
105	[4-FPHE]	M	Y	S	D	F	H	F	I	[4-FPHE]MYSDFHFI	90.5603	85.3907	88.5573	83.5899	88.2467	85.0285	89.1215	1.25576	84.6697	0.952495
71	F	[NLE]	Y	S	D	F	H	F	[NLE]	F[NLE]YSDFHF[NLE]	81.0121	78.4002	95.6436	92.4455	84.4319	81.1775	87.0292	7.65369	84.0077	7.43807
135	[SOME]	[2-AOC]	Y	S	D	F	H	F	I	[SOME][2-AOC]YSDFHFI	86.7437	85.7071	85.9195	81.5431	86.6915	83.9417	86.4515	0.461535	83.7306	2.09001
50	[2-AOC]	M	Y	S	D	F	H	F	[CpALA]	[2-AOC]MYSDFHF[CpALA]	82.9953	80.379	83.6342	79.1792	92.7749	91.3103	86.4681	5.47117	83.6228	6.68452
74	F	M	Y	S	D	F	H	F	[NLE]	FMYSDFHF[NLE]	92.6058	88.0531	93.0825	89.7795	75.0531	72.9966	86.9138	10.2744	83.6097	9.23166
191	F	M	Y	S	D	F	H	F	L	FMYSDFHFL	93.2361	89.5992	87.2665	77.0828	89.2745	84.1211	89.9257	3.03761	83.601	6.27438
3	[3-PYRA]	M	Y	S	D	F	H	F	[2-AOC]	[3-PYRA]MYSDFHF[2-AOC]	92.2054	90.1753	85.0105	82.1174	78.2326	78.5021	85.1495	6.98741	83.5983	5.97583
182	F	[CSET]	Y	S	D	F	H	F	L	F[CSET]YSDFHFL	90.9052	86.405	89.6685	79.1659	88.3632	85.0603	89.6456	1.27115	83.5437	3.85051
114	[BUTGLY]	[2-AOC]	Y	S	D	F	H	F	I	[BUTGLY][2-AOC]YSDFHFI	86.5022	80.8658	93.3202	89.639	84.6094	79.7641	88.1439	4.58161	83.423	5.41138
106	[4-PYRA]	[2-AOC]	Y	S	D	F	H	F	I	[4-PYRA][2-AOC]YSDFHFI	88.5298	84.2105	85.4603	82.1545	85.1024	83.7645	86.3642	1.88398	83.3765	1.08152
39	F	M	Y	S	D	F	H	F	[ALG]	FMYSDFHF[ALG]	81.7615	77.8982	85.6579	81.1347	92.2823	89.2437	86.5672	5.31905	82.7589	5.84452
44	F	[2-AOC]	Y	S	D	F	H	F	[BUTGLY]	F[2-AOC]YSDFHF[BUTGLY]	92.1038	86.2097	86.0178	80.2123	85.8753	81.6847	87.999	3.55558	82.7022	3.12551
116	[CpALA]	[2-AOC]	Y	S	D	F	H	F	I	[CpALA][2-AOC]YSDFHFI	93.379	86.8118	78.6201	76.4541	86.3571	83.7748	86.1187	7.38233	82.3469	5.32446
63	F	M	Y	S	D	F	H	F	[HPG]	FMYSDFHF[HPG]	92.8308	87.1958	84.0738	79.8184	82.8537	79.9752	86.5861	5.4424	82.3298	4.2148
128	[NVA]	[2-AOC]	Y	S	D	F	H	F	I	[NVA][2-AOC]YSDFHFI	85.7894	81.9219	86.9024	83.7094	84.3822	81.3315	85.6913	1.26294	82.3209	1.23816
124	[HISB]	[2-AOC]	Y	S	D	F	H	F	I	[HISB][2-AOC]YSDFHFI	90.3495	79.0877	95.0774	89.0339	86.3559	77.8646	90.5943	4.36587	81.9954	6.1261
52	F	M	Y	S	D	F	H	F	[CpALA]	FMYSDFHF[CpALA]	92.8198	88.3908	79.554	76.3749	85.5067	81.0296	85.9602	6.64453	81.9318	6.05855
73	F	[SOME]	Y	S	D	F	H	F	[NLE]	F[SOME]YSDFHF[NLE]	90.109	83.4321	90.2416	86.1997	79.1565	76.1036	86.5024	6.36208	81.9118	5.21696
93	F	M	Y	S	D	F	H	F	[SOME]	FMYSDFHF[SOME]	88.4688	82.3447	89.9475	86.0066	80.314	76.8034	86.2434	5.18802	81.7182	4.63348
56	F	[NLE]	Y	S	D	F	H	F	[CSME]	F[NLE]YSDFHF[CSME]	83.2423	80.2497	86.2383	81.974	82.9166	81.9636	84.1324	1.831	81.3957	0.992539
172	[THR-BZL]	M	Y	S	D	F	H	F	L	[THR-BZL]MYSDFHFL	75.2162	72.4363	75.2585	86.0845	87.3533	83.916	79.276	6.99515	80.8123	7.3344
58	F	M	Y	S	D	F	H	F	[CSME]	FMYSDFHF[CSME]	82.7083	79.8957	83.3647	80.5381	84.079	81.0178	83.384	0.685523	80.4839	0.562991
77	F	[NLE]	Y	S	D	F	H	F	[NVA]	F[NLE]YSDFHF[NVA]	91.2992	85.533	78.3868	75.5646	84.9446	80.1956	84.8769	6.45645	80.431	4.98838
79	F	M	Y	S	D	F	H	F	[NVA]	FMYSDFHF[NVA]	89.2895	83.4775	91.2218	86.0831	74.3527	70.9238	84.9547	9.23227	80.1615	8.10542
142	[THR-BZL]	M	Y	S	D	F	H	F	I	[THR-BZL]MYSDFHFI	87.5093	83.7463	81.0939	76.4176	84.9924	80.2237	84.5319	3.23237	80.1292	3.66526
126	[NLE]	[2-AOC]	Y	S	D	F	H	F	I	[NLE][2-AOC]YSDFHFI	86.7385	83.0064	82.1355	79.7527	78.7548	77.1885	82.5429	4.00745	79.9825	2.91575
81	F	[NLE]	Y	S	D	F	H	F	[OM-HS]	F[NLE]YSDFHF[OM-HS]	79.6029	75.2823	92.8699	87.77	78.6296	75.606	83.7008	7.95557	79.5528	7.11817
103	[3-THI]	M	Y	S	D	F	H	F	I	[3-THI]MYSDFHFI	85.1823	79.9887	93.1855	88.0255	74.1212	70.2139	84.163	9.57295	79.4094	8.91988
121	[CSME]	[NLE]	Y	S	D	F	H	F	I	[CSME][NLE]YSDFHFI	80.8777	76.5581	79.9135	76.6076	86.0792	83.0929	82.2901	3.31663	78.7529	3.75862
22	F	M	Y	S	D	F	H	F	[2-FUR]	FMYSDFHF[2-FUR]	89.9647	85.5903	77.5019	72.9033	79.4744	77.5981	82.3136	6.69897	78.6973	6.41451
186	F	[NVA]	Y	S	D	F	H	F	L	F[NVA]YSDFHFL	81.1877	78.323	80.759	73.428	86.4269	83.6493	82.7912	3.1559	78.4668	5.11218
95	[2-AOC]	M	Y	S	D	F	H	F	I	[2-AOC]MYSDFHFI	81.9886	77.6253	84.4263	80.8397	79.0726	75.5803	81.8292	2.68039	78.0151	2.65128
96	[2-PYRA]	[2-AOC]	Y	S	D	F	H	F	I	[2-PYRA][2-AOC]YSDFHFI	82.8055	74.8152	90.7924	82.3866	85.5078	75.9351	86.3686	4.06247	77.7123	4.08661
185	F	[NLE]	Y	S	D	F	H	F	L	F[NLE]YSDFHFL	83.5663	81.5596	83.4272	81.3638	70.601	68.7838	79.1982	7.44568	77.2357	7.32026
32	F	M	Y	S	D	F	H	F	[4-FPHE]	FMYSDFHF[4-FPHE]	90.8552	85.0311	83.1486	77.3511	71.8473	69.2546	81.9503	9.56045	77.2122	7.88916
78	F	[NVA]	Y	S	D	F	H	F	[NVA]	F[NVA]YSDFHF[NVA]	77.3791	71.8044	81.3236	77.8598	85.1809	81.4684	81.2945	3.90095	77.0442	4.88339
57	F	[NVA]	Y	S	D	F	H	F	[CSME]	F[NVA]YSDFHF[CSME]	76.5585	72.6497	79.0771	75.2483	87.4574	83.2224	81.031	5.70614	77.0401	5.50944
157	F	[NVA]	Y	S	D	F	H	F	I	F[NVA]YSDFHFI	76.0546	72.9027	78.34	77.4413	84.6471	79.7525	79.6805	4.45034	76.6988	3.48475
86	F	[NLE]	Y	S	D	F	H	F	[PHG]	F[NLE]YSDFHF[PHG]	79.0429	73.5529	84.7083	79.3811	78.4673	76.2997	80.7395	3.44912	76.4112	2.91568
29	F	[2-AOC]	Y	S	D	F	H	F	[4-FPHE]	F[2-AOC]YSDFHF[4-FPHE]	94.5986	85.9525	92.9275	83.2133	77.182	58.4492	88.236	9.60944	75.8717	15.1503
72	F	[NVA]	Y	S	D	F	H	F	[NLE]	F[NVA]YSDFHF[NLE]	78.3463	73.822	88.2229	84.9715	71.0132	68.348	79.1941	8.6361	75.7138	8.47167
15	F	[BCA]	Y	S	D	F	H	F	[2-AOC]	F[BCA]YSDFHF[2-AOC]	85.1449	77.0527	82.0598	72.1322	86.2541	77.9409	84.4862	2.17333	75.7086	3.12896
188	F	[PHG]	Y	S	D	F	H	F	L	F[PHG]YSDFHFL	79.267	77.7309	79.319	65.1575	85.8823	81.9297	81.4894	3.80442	74.9394	8.72763
159	F	[PHG]	Y	S	D	F	H	F	I	F[PHG]YSDFHFI	79.1271	75.2514	77.1509	73.9857	77.5618	73.3313	77.9466	1.04277	74.1895	0.976144
45	F	[NLE]	Y	S	D	F	H	F	[BUTGLY]	F[NLE]YSDFHF[BUTGLY]	83.7124	78.1612	77.2329	71.4966	76.6879	72.9058	79.2111	3.90783	74.1879	3.51237
91	F	M	Y	S	D	F	H	F	[PRG]	FMYSDFHF[PRG]	79.3745	74.2651	77.6986	74.3376	75.9045	73.5873	77.6592	1.73538	74.0633	0.413866
88	F	M	Y	S	D	F	H	F	[PHG]	FMYSDFHF[PHG]	87.2141	80.1802	81.07	74.8119	72.2905	67.1411	80.1915	7.50051	74.0444	6.55338
132	[PHG]	M	Y	S	D	F	H	F	I	[PHG]MYSDFHFI	80.8659	77.6764	81.5971	65.9427	82.9228	77.4049	81.7953	1.04265	73.6747	6.69745
190	F	[SOME]	Y	S	D	F	H	F	L	F[SOME]YSDFHFL	79.5605	75.3073	76.7153	65.2791	84.9298	80.0248	80.4018	4.17139	73.5371	7.53054
136	[SOME]	[NLE]	Y	S	D	F	H	F	I	[SOME][NLE]YSDFHFI	74.0883	71.554	71.329	73.5918	79.3747	75.0756	74.9307	4.08849	73.4071	1.76809
123	[CSME]	M	Y	S	D	F	H	F	I	[CSME]MYSDFHFI	75.5909	71.2737	84.2347	79.689	72.9591	69.1774	77.5949	5.89889	73.38	5.56339
156	F	[NLE]	Y	S	D	F	H	F	I	F[NLE]YSDFHFI	81.6527	78.0957	84.5985	71.9057	71.2882	69.0305	79.1798	6.99124	73.0106	4.63247
37	F	M	Y	S	D	F	H	F	[ABU]	FMYSDFHF[ABU]	82.4269	78.4454	74.4824	70.2895	71.516	69.2442	76.1418	5.64153	72.6597	5.03772
181	F	[CpALA]	Y	S	D	F	H	F	L	F[CpALA]YSDFHFL	79.9351	78.6491	82.639	69.2061	70.4754	69.0925	77.6832	6.38684	72.3159	5.48497
111	[am-phg]	M	Y	S	D	F	H	F	I	[am-phg]MYSDFHFI	76.4206	69.6064	82.6942	78.2662	73.3195	68.699	77.4781	4.77601	72.1905	5.28119
183	F	[CSME]	Y	S	D	F	H	F	L	F[CSME]YSDFHFL	77.9312	74.0288	75.7483	71.5266	73.6501	70.4425	75.7766	2.14072	71.9993	1.83929
178	F	[ALG]	Y	S	D	F	H	F	L	F[ALG]YSDFHFL	79.107	74.2745	79.7296	71.4713	74.2896	70.1953	77.7087	2.97739	71.9803	2.08669
24	F	[NLE]	Y	S	D	F	H	F	[2-PYRA]	F[NLE]YSDFHF[2-PYRA]	84.1482	75.2316	82.0033	70.4015	78.4209	69.0934	81.5241	2.89358	71.5755	3.23311
154	F	[CSME]	Y	S	D	F	H	F	I	F[CSME]YSDFHFI	84.6958	79.0047	78.0974	62.4939	81.0736	73.1725	81.2889	3.30448	71.5571	8.37309
192	F	M	Y	S	D	F	H	F	V	FMYSDFHFV	78.4576	75.4761	78.1159	69.5455	72.5055	69.6265	76.3596	3.34219	71.5494	3.40093
140	[THI]	M	Y	S	D	F	H	F	I	[THI]MYSDFHFI	74.398	71.8281	77.0315	71.7527	73.747	70.6839	75.0588	1.73909	71.4216	0.639945
169	W	M	Y	S	D	F	H	F	I	WMYSDFHFI	85.4657	79.9073	86.7115	67.8102	70.5704	66.4373	80.9159	8.98103	71.3849	7.41242
163	F	I	Y	S	D	F	H	F	I	FIYSDFHFI	80.0336	77.2987	78.7574	74.7375	64.1581	59.6344	74.3163	8.82044	70.5569	9.54545
83	F	M	Y	S	D	F	H	F	[OM-HS]	FMYSDFHF[OM-HS]	79.6701	72.8893	80.9695	76.7569	64.8402	61.2417	75.1599	8.96074	70.296	8.07615
119	[CSET]	M	Y	S	D	F	H	F	I	[CSET]MYSDFHFI	74.8221	70.9103	76.4233	72.346	69.5244	67.4926	73.5899	3.61075	70.2496	2.49322
99	[3-pyra]	[2-AOC]	Y	S	D	F	H	F	I	[3-pyra][2-AOC]YSDFHFI	81.5051	67.2398	89.5719	73.8496	87.6985	69.0658	86.2585	4.22176	70.0517	3.41344
152	F	[CpALA]	Y	S	D	F	H	F	I	F[CpALA]YSDFHFI	87.7438	83.7007	87.5193	61.8494	66.6504	64.2087	80.6378	12.114	69.9196	11.9929
82	F	[NVA]	Y	S	D	F	H	F	[OM-HS]	F[NVA]YSDFHF[OM-HS]	79.9441	73.4504	76.6756	72.8356	66.4844	63.4644	74.368	7.02028	69.9168	5.59641
164	F	L	Y	S	D	F	H	F	I	FLYSDFHFI	72.8261	70.1033	70.4265	67.7079	75.3083	71.9269	72.8536	2.44105	69.9127	2.11598
67	[3-PYRA]	M	Y	S	D	F	H	F	[NLE]	[3-PYRA]MYSDFHF[NLE]	73.2671	67.5373	75.9445	72.301	72.8633	69.2758	74.025	1.67457	69.7047	2.41064
171	[BCA]	M	Y	S	D	F	H	F	L	[BCA]MYSDFHFL	85.0153	80.0495	85.487	66.1922	66.4674	62.5249	78.9899	10.8474	69.5889	9.24286
110	[ALG]	M	Y	S	D	F	H	F	I	[ALG]MYSDFHFI	83.9886	75.8935	72.7339	67.6111	69.9586	65.2482	75.5604	7.42983	69.5843	5.59022
127	[NLE]	M	Y	S	D	F	H	F	I	[NLE]MYSDFHFI	77.303	70.0157	73.5551	68.4183	75.263	69.9165	75.3737	1.87642	69.4502	0.894987
46	F	[NVA]	Y	S	D	F	H	F	[BUTGLY]	F[NVA]YSDFHF[BUTGLY]	78.9372	73.2295	76.4255	69.2293	70.0138	65.6502	75.1255	4.60157	69.3697	3.79158
146	F	[4-FPHE]	Y	S	D	F	H	F	I	F[4-FPHE]YSDFHFI	79.9435	69.7503	80.4921	65.0205	83.5529	70.4364	81.3295	1.94499	68.4024	2.94882
167	I	M	Y	S	D	F	H	F	I	IMYSDFHFI	70.5568	64.4695	71.942	72.7304	71.6264	65.1387	71.3751	0.725999	67.4462	4.58848
122	[CSME]	[NVA]	Y	S	D	F	H	F	I	[CSME][NVA]YSDFHFI	70.2801	65.0137	83.3945	78.9862	61.9161	58.0012	71.8636	10.8264	67.3337	10.6831
47	F	M	Y	S	D	F	H	F	[BUTGLY]	FMYSDFHF[BUTGLY]	79.9476	73.0948	71.7147	65.0976	66.5904	63.3962	72.7509	6.7386	67.1962	5.17868
148	F	[ALG]	Y	S	D	F	H	F	I	F[ALG]YSDFHFI	80.0319	75.0992	80.9056	60.1102	70.605	65.4188	77.1809	5.71156	66.8761	7.60001
84	[am-phg]	M	Y	S	D	F	H	F	[PHG]	[am-phg]MYSDFHF[PHG]	74.1094	66.0623	83.5368	77.9429	62.2491	56.2951	73.2984	10.667	66.7668	10.8411
165	F	M	Y	S	D	F	H	F	I	FMYSDFHFI	74.705	71.3906	73.2687	63.5191	66.7304	63.4943	71.568	4.25065	66.1347	4.55179
187	F	[OM-HS]	Y	S	D	F	H	F	L	F[OM-HS]YSDFHFL	77.5373	74.1881	75.4788	70.5347	55.3809	53.676	69.4657	12.2411	66.1329	10.9416
107	[4-PYRA]	M	Y	S	D	F	H	F	I	[4-PYRA]MYSDFHFI	83.7254	76.3976	70.0987	65.1347	60.1071	56.7343	71.3104	11.8557	66.0889	9.86633
166	F	V	Y	S	D	F	H	F	I	FVYSDFHFI	83.7435	76.403	80.2718	54.2642	74.0757	66.6408	79.3637	4.89743	65.7693	11.0951
87	F	[NVA]	Y	S	D	F	H	F	[PHG]	F[NVA]YSDFHF[PHG]	73.2893	66.35	75.3388	67.9248	67.6896	62.4955	72.1059	3.95949	65.5901	2.79332
113	[BCA]	M	Y	S	D	F	H	F	I	[BCA]MYSDFHFI	65.4694	58.5937	81.3232	74.9674	67.4709	62.8583	71.4212	8.63362	65.4731	8.49422
134	[PRG]	M	Y	S	D	F	H	F	I	[PRG]MYSDFHFI	70.2308	64.7274	67.6711	61.0773	71.1246	66.9278	69.6755	1.79248	64.2441	2.95504
161	F	[SOME]	Y	S	D	F	H	F	I	F[SOME]YSDFHFI	70.5757	66.5063	69.7023	62.3393	68.6169	63.0871	69.6316	0.981266	63.9776	2.22165
153	F	[CSET]	Y	S	D	F	H	F	I	F[CSET]YSDFHFI	71.0577	66.4516	69.0919	58.0651	71.2564	67.3938	70.4687	1.19641	63.9702	5.13559
125	[HISB]	M	Y	S	D	F	H	F	I	[HISB]MYSDFHFI	76.8322	67.6153	67.9338	60.7001	69.8314	62.7811	71.5325	4.68676	63.6988	3.54778
100	[3-PYRA]	M	Y	S	D	F	H	F	I	[3-PYRA]MYSDFHFI	71.1256	65.3127	77.4108	70.9384	55.3047	52.7203	67.947	11.3907	62.9905	9.32838
129	[NVA]	M	Y	S	D	F	H	F	I	[NVA]MYSDFHFI	72.8758	68.0674	75.6141	68.3046	52.8821	50.9048	67.124	12.4096	62.4256	9.97798
189	F	[PRG]	Y	S	D	F	H	F	L	F[PRG]YSDFHFL	71.0555	65.468	69.6977	63.2148	64.8583	57.8288	68.5372	3.25753	62.1705	3.9252
180	F	[BUTGLY]	Y	S	D	F	H	F	L	F[BUTGLY]YSDFHFL	73.1335	67.8258	73.3069	64.1508	59.3704	54.1631	68.6036	7.99666	62.0466	7.07025
23	F	[2-AOC]	Y	S	D	F	H	F	[2-PYRA]	F[2-AOC]YSDFHF[2-PYRA]	95.2975	74.2187	86.3907	57.5402	80.9047	54.2934	87.531	7.26384	62.0174	10.6906
25	F	M	Y	S	D	F	H	F	[2-PYRA]	FMYSDFHF[2-PYRA]	77.942	66.1785	66.9463	53.8873	76.8399	63.3125	73.9094	6.05534	61.1261	6.43068
28	F	M	Y	S	D	F	H	F	[3-PYRA]	FMYSDFHF[3-PYRA]	74.8078	52.2435	72.4818	44.8405	91.7652	85.5842	79.6849	10.5262	60.8894	21.7042
158	F	[OM-HS]	Y	S	D	F	H	F	I	F[OM-HS]YSDFHFI	67.5072	63.3882	67.0497	50.4191	73.633	66.9809	69.3966	3.67591	60.2627	8.71204
162	F	[THR-BZL]	Y	S	D	F	H	F	I	F[THR-BZL]YSDFHFI	84.8277	64.9124	84.8524	56.2515	81.4381	57.9037	83.7061	1.96415	59.6892	4.59825
138	[SOME]	M	Y	S	D	F	H	F	I	[SOME]MYSDFHFI	68.8844	65.1795	64.0274	56.3948	62.0874	56.9067	64.9997	3.50126	59.4937	4.93073
34	F	[NLE]	Y	S	D	F	H	F	[4-PYRA]	F[NLE]YSDFHF[4-PYRA]	82.1449	68.2212	72.57	57.5452	62.6568	51.9302	72.4572	9.74452	59.2322	8.27551
137	[SOME]	[NVA]	Y	S	D	F	H	F	I	[SOME][NVA]YSDFHFI	71.6671	65.9063	72.564	45.8741	70.412	64.1124	71.5477	1.08099	58.6309	11.0841
115	[BUTGLY]	M	Y	S	D	F	H	F	I	[BUTGLY]MYSDFHFI	67.9175	60.2559	68.1321	60.3115	61.6399	54.3784	65.8965	3.68789	58.3153	3.40954
27	F	[NLE]	Y	S	D	F	H	F	[3-PYRA]	F[NLE]YSDFHF[3-PYRA]	73.9445	60.6595	64.0397	48.004	77.7216	63.4015	71.9019	7.06593	57.355	8.21342
130	[OM-HS]	M	Y	S	D	F	H	F	I	[OM-HS]MYSDFHFI	72.6537	65.5745	75.9788	55.6614	46.3388	43.7144	64.9904	16.2381	54.9834	10.9458
168	L	M	Y	S	D	F	H	F	I	LMYSDFHFI	66.1268	61.3233	66.2221	52.7445	53.6472	48.9364	61.9987	7.23281	54.3347	6.34475
117	[CpALA]	M	Y	S	D	F	H	F	I	[CpALA]MYSDFHFI	67.7196	61.1099	56.9657	53.0058	48.4336	45.5577	57.7063	9.66429	53.2245	7.77841
160	F	[PRG]	Y	S	D	F	H	F	I	F[PRG]YSDFHFI	70.6711	60.8533	68.8382	50.8558	54.3252	46.5354	64.6115	8.95524	52.7482	7.34415
101	[3-pyra]	M	Y	S	D	F	H	F	I	[3-pyra]MYSDFHFI	59.3812	49.0061	68.2099	57.7283	56.6791	48.0529	61.4234	6.03054	51.5958	5.33227
97	[2-PYRA]	M	Y	S	D	F	H	F	I	[2-PYRA]MYSDFHFI	63.0604	52.2297	59.9213	48.3681	68.8435	53.5031	63.9417	4.52589	51.367	2.67399
170	Y	M	Y	S	D	F	H	F	I	YMYSDFHFI	56.9697	50.7925	62.136	55.5511	50.0298	45.7638	56.3785	6.07472	50.7025	4.89429
174	F	[2-PYRA]	Y	S	D	F	H	F	L	F[2-PYRA]YSDFHFL	54.3826	44.2506	59.6078	57.193	46.975	36.2757	53.6551	6.34778	45.9064	10.5565
33	F	[2-AOC]	Y	S	D	F	H	F	[4-PYRA]	F[2-AOC]YSDFHF[4-PYRA]	88.9434	55.1424	83.2421	40.9709	80.1715	37.0514	84.119	4.45121	44.3882	9.51734
151	F	[BUTGLY]	Y	S	D	F	H	F	I	F[BUTGLY]YSDFHFI	59.8915	51.5498	61.0912	37.2114	49.8543	42.3292	56.9457	6.1705	43.6968	7.26637
26	F	[2-AOC]	Y	S	D	F	H	F	[3-PYRA]	F[2-AOC]YSDFHF[3-PYRA]	90.173	51.0314	77.3456	35.502	77.7963	41.0445	81.7716	7.2793	42.526	7.87001
35	F	M	Y	S	D	F	H	F	[4-PYRA]	FMYSDFHF[4-PYRA]	64.4109	47.0471	59.8594	39.3708	57.8385	40.982	60.7029	3.36641	42.4666	4.04775
150	F	[BCA]	Y	S	D	F	H	F	I	F[BCA]YSDFHFI	48.3349	39.2772	47.7378	43.9525	55.9056	43.6051	50.6595	4.55314	42.2783	2.60482
108	[4-pyra]	M	Y	S	D	F	H	F	I	[4-pyra]MYSDFHFI	53.4446	43.1141	50.254	41.9843	46.7159	38.8323	50.1382	3.36586	41.3103	2.21905
177	F	[4-PYRA]	Y	S	D	F	H	F	L	F[4-PYRA]YSDFHFL	67.4385	40.2487	66.4733	41.2335	77.8529	39.2251	70.5882	6.30985	40.2358	1.00422
1	[2-AOC]	[2-AOC]	Y	S	D	F	H	F	[2-AOC]	[2-AOC][2-AOC]YSDFHF[2-AOC]	86.119	65.931	48.8599	30.3229	33.089	23.7257	56.0226	27.2309	39.9932	22.7037
144	F	[2-PYRA]	Y	S	D	F	H	F	I	F[2-PYRA]YSDFHFI	54.2722	42.7202	55.8428	35.444	54.3049	40.5685	54.8067	0.897496	39.5776	3.73792
60	F	[NLE]	Y	S	D	F	H	F	[HISB]	F[NLE]YSDFHF[HISB]	68.5103	29.8512	68.3362	26.6722	80.1559	49.2543	72.3341	6.7744	35.2592	12.2239
179	F	[am-phg]	Y	S	D	F	H	F	L	F[am-phg]YSDFHFL	54.002	42.181	54.4855	30.1506	36.5014	27.1708	48.3296	10.2464	33.1675	7.94687
41	F	[NLE]	Y	S	D	F	H	F	[am-phg]	F[NLE]YSDFHF[am-phg]	81.5089	42.798	61.0054	14.1017	50.4986	12.4571	64.3376	15.7714	23.1189	17.0624
61	F	M	Y	S	D	F	H	F	[HISB]	FMYSDFHF[HISB]	82.5213	41.3802	58.6783	10.6361	50.1777	8.23526	63.7925	16.7673	20.0838	18.4822
149	F	[am-phg]	Y	S	D	F	H	F	I	F[am-phg]YSDFHFI	29.66	15.5873	32.9119	19.5943	24.0363	10.1212	28.8694	4.49032	15.1009	4.75526
175	F	[3-PYRA]	Y	S	D	F	H	F	L	F[3-PYRA]YSDFHFL	56.2504	19.2344	62.3728	13.8784	43.3658	10.084	53.9963	9.70194	14.3989	4.59733
43	F	M	Y	S	D	F	H	F	[am-phg]	FMYSDFHF[am-phg]	69.7124	20.5725	44.7711	5.35358	44.6313	3.15534	53.0383	14.4404	9.69382	9.48514
65	F	[NLE]	Y	S	D	F	H	F	[HYP]	F[NLE]YSDFHF[HYP]	42.7624	10.5007	34.9067	7.11341	43.1457	7.98478	40.2716	4.65006	8.53298	1.75894
59	F	[2-AOC]	Y	S	D	F	H	F	[HISB]	F[2-AOC]YSDFHF[HISB]	52.1342	3.48453	41.0719	0.874056	62.3143	10.8353	51.8401	10.6242	5.06463	5.16519
147	F	[4-PYRA]	Y	S	D	F	H	F	I	F[4-PYRA]YSDFHFI	45.8544	7.86323	48.2472	3.58282	39.1729	2.29539	44.4249	4.703	4.58048	2.91491
66	F	M	Y	S	D	F	H	F	[HYP]	FMYSDFHF[HYP]	41.9418	2.87672	54.9684	7.18885	28.2553	2.82916	41.7218	13.3579	4.29825	2.50345
40	F	[2-AOC]	Y	S	D	F	H	F	[am-phg]	F[2-AOC]YSDFHF[am-phg]	45.4156	1.74828	34.756	-0.892255	58.3688	7.74556	46.1801	11.8249	2.86719	4.42628
64	F	[2-AOC]	Y	S	D	F	H	F	[HYP]	F[2-AOC]YSDFHF[HYP]	56.9669	7.49324	37.2011	0.375244	24.9524	0.282616	39.7068	16.1537	2.71703	4.13657
70	F	[am-phg]	Y	S	D	F	H	F	[NLE]	F[am-phg]YSDFHF[NLE]	25.2345	-0.941535	26.0199	1.79696	12.4305	-0.332377	21.2283	7.62926	0.174349	1.43785
184	F	[HISB]	Y	S	D	F	H	F	L	F[HISB]YSDFHFL	40.1254	0.962355	35.9635	-0.875753	19.3763	-0.392974	31.8217	10.9771	-0.102124	0.952946
145	F	[3-PYRA]	Y	S	D	F	H	F	I	F[3-PYRA]YSDFHFI	34.5713	-0.00813128	34.6722	-1.57506	37.5498	-0.437574	35.5978	1.69131	-0.673587	0.809685
42	F	[SOME]	Y	S	D	F	H	F	[am-phg]	F[SOME]YSDFHF[am-phg]	46.9015	0.518616	10.1231	-1.85438	-3.48868	-1.49047	17.8453	26.0675	-0.942078	1.27802
14	F	[am-phg]	Y	S	D	F	H	F	[2-AOC]	F[am-phg]YSDFHF[2-AOC]	45.3346	1.94348	24.2332	-2.01446	21.117	-2.78935	30.2283	13.1749	-0.953445	2.53855
155	F	[HISB]	Y	S	D	F	H	F	I	F[HISB]YSDFHFI	18.771	-1.29747	20.5413	-2.33984	9.66955	-0.909756	16.3273	5.8333	-1.51569	0.739592
30	F	[BCA]	Y	S	D	F	H	F	[4-FPHE]	F[BCA]YSDFHF[4-FPHE]	27.5665	-1.63648	16.7479	-2.29106	37.4636	-0.664132	27.2593	10.3612	-1.53056	0.818619
76	F	[am-phg]	Y	S	D	F	H	F	[NVA]	F[am-phg]YSDFHF[NVA]	18.8601	-1.63946	18.0432	-1.42675	11.322	-1.66196	16.0751	4.13655	-1.57606	0.129792

## Sheet: NML
	HLA-A*0201 binding of CPLs derived from NMLSTVLGV as measured by the FP binding assay
	Binding was scored as percentage inhibition of tracer peptide binding after 4h and 24h
#	Sequence	4h (1)	24h (1)	4h (2)	24h (2)	4h (3)	24h (3)	Av 4h	SD 4h	Av 24h	SD 24h
95	[4-FPHE][2-AOC]LSTVLGV			92.2343	90.5844	95.0031	93.2122	93.6187	1.85813	91.8983	1.85813
92	[SOME][2-AOC]LSTVLGV			88.2183	86.5287	93.5696	89.4393	90.894	2.0581	87.984	2.0581
172	[PHG][2-AOC]LSTVLGV	88.372	86.2122	88.8238	86.8909	91.0871	89.153	89.4277	1.53979	87.4187	1.53979
91	[OM-HS][2-AOC]LSTVLGV			91.2453	85.4851	89.9014	88.5392	90.5734	2.1596	87.0122	2.1596
88	[am-phg][2-AOC]LSTVLGV			88.0243	86.602	87.0748	87.3955	87.5496	0.561041	86.9987	0.561041
98	[3-THI]MLSTVLG[2-AOC]	93.4109	88.0109	88.0099	85.8213	88.015	86.5277	89.8119	1.11756	86.7866	1.11756
13	[CSME]MLSTVLG[2-AOC]	87.2357	86.8972	85.8208	82.3254	86.9391	85.1335	86.6652	2.30569	84.7854	2.30569
11	[am-phg]MLSTVLG[2-AOC]	87.0047	85.306	88.5744	85.1651	88.4257	83.4924	88.0016	1.00886	84.6545	1.00886
107	FMLSTVLG[2-AOC]	90.1777	87.4315	79.3549	78.8646	89.1921	86.9818	86.2416	4.82156	84.426	4.82156
15	[NVA]MLSTVLG[2-AOC]	88.9204	88.33	90.1545	83.0256	84.2436	78.6962	87.7728	4.82516	83.3506	4.82516
94	[3-PYRA][2-AOC]LSTVLGV			87.4782	84.479	83.51	81.6834	85.4941	1.97676	83.0812	1.97676
169	[CSME][2-AOC]LSTVLGV	89.5048	87.4803	78.0742	75.9542	87.7663	84.0297	85.1151	5.91563	82.4881	5.91563
8	[3-PYRA]MLSTVLG[2-AOC]	83.8761	81.5506	90.7436	87.3261	79.3699	77.3297	84.6632	5.0183	82.0688	5.0183
83	[4-FPHE][NLE]LSTVLGV			90.0809	86.6475	80.5375	77.0976	85.3092	6.75276	81.8726	6.75276
178	M[2-AOC]LSTVLGV	82.768	81.0323	76.8899	76.0117	90.0213	87.3332	83.2264	5.67278	81.4591	5.67278
46	[am-phg]MLSTVLGV	92.518	88.9713	89.9396	83.9921	72.2984	70.7187	84.9187	9.43514	81.2274	9.43514
93	[3-pyra][2-AOC]LSTVLGV			87.5792	82.5588	83.504	77.8206	85.5416	3.35044	80.1897	3.35044
105	[THI]MLSTVLG[2-AOC]	85.0382	82.1283	80.3637	77.8914	80.5408	77.5159	81.9809	2.56145	79.1785	2.56145
103	[CSET]MLSTVLG[2-AOC]	90.9681	87.0536	82.3847	79.4775	71.5894	70.9354	81.6474	8.06393	79.1555	8.06393
17	[SOME]MLSTVLG[2-AOC]	86.9592	85.6532	81.1043	76.0765	80.9754	75.6199	83.013	5.66552	79.1166	5.66552
14	[NLE]MLSTVLG[2-AOC]	81.9847	79.447	84.5395	78.613	80.5535	77.3752	82.3592	1.04245	78.4784	1.04245
163	[CSET][2-AOC]LSTVLGV	87.1422	85.1466	88.5835	86.6255	64.6042	63.6288	80.11	12.8715	78.4669	12.8715
89	[NLE][2-AOC]LSTVLGV			84.7248	81.9725	78.0304	74.9437	81.3776	4.97009	78.4581	4.97009
177	F[2-AOC]LSTVLGV	85.7773	83.4395	91.2389	89.2567	61.7868	61.9328	79.601	14.3931	78.2097	14.3931
87	[CSME][NLE]LSTVLGV			86.7294	81.3079	77.374	74.8817	82.0517	4.54403	78.0948	4.54403
39	[2-AOC]MLSTVLGV	85.8843	84.8337	78.8312	73.3851	78.767	75.7635	81.1608	6.04144	77.9941	6.04144
106	[THR-BZL]MLSTVLG[2-AOC]	85.2271	78.0671	76.5666	71.3565	85.9986	82.1045	82.5974	5.42912	77.176	5.42912
2	N[2-AOC]LSTVLG[2-AOC]	86.1486	76.7178	86.0592	78.9277	84.5082	74.5146	85.572	2.20656	76.72	2.20656
52	[NLE]MLSTVLGV			80.5094	72.2079	83.9088	81.1578	82.2091	6.32853	76.6828	6.32853
99	[4-PYRA]MLSTVLG[2-AOC]	89.5447	83.9836	78.2683	74.0844	75.093	71.9196	80.9687	6.43195	76.6625	6.43195
44	[4-FPHE]MLSTVLGV	84.7288	82.9541	74.53	70.8052	78.9148	75.397	79.3912	6.13445	76.3854	6.13445
41	NM[2-AOC]STVLGV	83.5946	79.6445	82.7287	77.3926	78.1175	70.3656	81.4803	4.8399	75.8009	4.8399
16	[OM-HS]MLSTVLG[2-AOC]	80.0687	77.7904	78.7538	73.9729	80.6263	74.9913	79.8163	1.97677	75.5849	1.97677
85	[am-phg][NLE]LSTVLGV			80.0558	76.8153	77.089	73.2175	78.5724	2.54404	75.0164	2.54404
154	[BCA][2-AOC]LSTVLGV	75.5997	74.2481	70.5075	69.6576	80.9612	79.9687	75.6894	5.16585	74.6248	5.16585
19	N[2-AOC]LSTVLG[NLE]	80.7579	70.751	88.3434	78.8805	79.9001	72.6318	83.0005	4.25579	74.0878	4.25579
4	N[NLE]LSTVLG[2-AOC]	75.9293	70.1655	88.1278	81.8346	76.0074	70.1205	80.0215	6.75017	74.0402	6.75017
148	[2-AOC][2-AOC]LSTVLGV	80.9916	77.4131	80.8368	79.2417	61.7334	63.7684	74.5206	8.45523	73.4744	8.45523
9	[4-FPHE]MLSTVLG[2-AOC]	90.4947	87.0791	66.7427	62.7836	73.248	70.3495	76.8284	12.4324	73.4041	12.4324
21	N[NLE]LSTVLG[NLE]	80.448	72.7284	80.0378	72.8398	84.1503	74.2108	81.5454	0.825597	73.2597	0.825597
119	[2-AOC]MLSTVLG[CpALA]	79.1962	72.9368	71.4575	69.1517	79.6446	76.4332	76.7661	3.64171	72.8406	3.64171
90	[NVA][2-AOC]LSTVLGV			70.2077	68.2848	80.1176	77.1657	75.1626	6.27974	72.7252	6.27974
43	[3-PYRA]MLSTVLGV	81.1944	75.4987	83.2489	75.9601	72.3861	66.0751	78.9431	5.57866	72.5113	5.57866
96	[4-pyra][2-AOC]LSTVLGV			75.9297	72.5784	78.3617	72.4439	77.1457	0.095124	72.5111	0.095124
5	N[NVA]LSTVLG[2-AOC]	83.5044	77.4303	77.5568	71.7151	72.8235	67.3643	77.9616	5.04837	72.1699	5.04837
40	N[2-AOC]LSTVLGV	76.639	74.7976	73.1679	69.6228	75.5976	71.4223	75.1349	2.62704	71.9476	2.62704
192	[2-AOC]M[NVA]STVLGV	76.1963	71.9054	82.4263	79.2107	66.6839	62.8438	75.1022	8.19916	71.32	8.19916
121	N[2-AOC]LSTVLG[CpALA]	85.1718	76.2806	71.3176	64.1511	80.4003	73.0564	78.9632	6.28259	71.1627	6.28259
176	[THR-BZL]MLSTVLGV	79.688	75.4084	74.2491	70.3194	70.3739	67.1157	74.7703	4.18191	70.9478	4.18191
153	[am-phg]M[NVA]STVLGV	74.0284	72.874	72.8496	70.1388	71.1009	69.5966	72.6596	1.75672	70.8698	1.75672
104	[PHG]MLSTVLG[2-AOC]	78.5366	73.0498	67.0296	63.3162	80.9065	75.2874	75.4909	6.36475	70.5511	6.36475
101	[ALG]MLSTVLG[2-AOC]	81.0849	76.4587	74.1111	71.5238	66.4824	63.5341	73.8928	6.52219	70.5055	6.52219
74	NMFSTVLGV			73.5036	66.7243	78.9387	73.087	76.2212	4.49911	69.9056	4.49911
165	[CSET][NLE]LSTVLGV	79.9374	75.8322	72.0752	69.6566	63.5309	61.2432	71.8478	7.32309	68.9107	7.32309
100	[ABU]MLSTVLG[2-AOC]	78.5022	71.8621	68.9425	64.0549	75.1597	70.3903	74.2015	4.14838	68.7691	4.14838
75	NMWSTVLGV			77.6924	68.3735	76.5935	68.5998	77.1429	0.160054	68.4866	0.160054
115	[BCA]MLSTVLG[CHA]	73.8995	67.6407	66.3822	62.2386	76.1761	73.1052	72.1526	5.43331	67.6615	5.43331
167	[CSET]LLSTVLGV	74.6244	71.0832	67.3376	64.9068	69.6078	65.3016	70.5233	3.45765	67.0972	3.45765
48	[CSME]MLSTVLGV	82.2231	77.8317	66.2148	61.5887	66.104	60.7136	71.514	9.64048	66.7113	9.64048
1	NMLSTVLG[2-AOC]	80.2395	67.3175	75.4582	68.9674	70.4204	63.1052	75.3727	3.02301	66.4634	3.02301
72	WMLSTVLGV			68.0413	62.667	71.6828	68.4491	69.8621	4.08855	65.558	4.08855
80	[SOME][NLE]LSTVLGV			77.3021	75.923	52.6092	53.7987	64.9556	15.6443	64.8608	15.6443
69	FMLSTVLGV			83.2195	78.5296	52.556	49.9691	67.8878	20.1953	64.2494	20.1953
117	N[2-AOC]LSTVLG[CHA]	81.4771	70.1102	74.1093	61.3466	69.2716	58.6385	74.9526	5.99632	63.3651	5.99632
164	[2-AOC][NVA]LSTVLGV	66.4452	63.3408	60.2004	58.4514	70.1059	66.3875	65.5839	4.00353	62.7266	4.00353
168	[CSET]MLSTVLGV	63.4396	59.7455	66.4591	62.3231	68.9132	65.4092	66.2706	2.83563	62.4926	2.83563
175	[THI]MLSTVLGV	68.2019	63.9643	65.4922	62.5555	64.3614	60.6538	66.0185	1.66134	62.3912	1.66134
18	NMLSTVLG[NLE]	70.6134	63.4061	65.894	56.1796	76.624	66.002	71.0438	5.08989	61.8626	5.08989
102	[BCA]MLSTVLG[2-AOC]	71.5813	66.0691	64.2004	59.8682	60.96	58.4086	65.5806	4.06745	61.4487	4.06745
53	N[NLE]LSTVLGV			71.8945	63.2918	66.3243	58.523	69.1094	3.37204	60.9074	3.37204
158	[BCA][NLE]LSTVLGV	65.1963	61.1699	69.2286	64.1372	59.642	56.4394	64.689	3.8824	60.5821	3.8824
84	[4-pyra][NLE]LSTVLGV			63.0471	60.9801	65.8394	59.8107	64.4432	0.826896	60.3954	0.826896
12	[BUTGLY]MLSTVLG[2-AOC]	81.4061	62.6323	67.4084	53.4306	83.079	64.1037	77.2978	5.78435	60.0555	5.78435
71	MMLSTVLGV			84.8409	76.7394	47.3104	43.0188	66.0756	23.844	59.8791	23.844
81	[3-pyra][NLE]LSTVLGV			65.0567	60.4252	63.0576	57.5335	64.0572	2.04475	58.9794	2.04475
31	N[2-AOC]LSTVLG[SOME]	86.9139	69.0177	67.8424	52.815	72.8989	55.0745	75.8851	8.77541	58.9691	8.77541
166	[CSET][NVA]LSTVLGV	62.0912	57.5134	58.1054	55.8667	64.825	61.5939	61.6739	2.9485	58.3247	2.9485
174	[PRG]MLSTVLGV	64.0451	57.2479	63.9626	57.3732	65.9956	60.3036	64.6678	1.72919	58.3082	1.72919
149	[2-FUR]MLSTVLGV	67.0275	60.5984	56.9372	54.5774	62.7752	59.402	62.2466	3.18748	58.1926	3.18748
171	[HISB]MLSTVLGV	68.8721	61.9945	61.9877	57.1209	63.6194	55.3417	64.8264	3.44428	58.1524	3.44428
82	[3-PYRA][NLE]LSTVLGV			77.3021	72.2043	52.6092	42.8704	64.9556	20.7422	57.5373	20.7422
42	[3-pyra]MLSTVLGV	64.0073	59.6124	53.0062	46.7473	72.1035	63.1555	63.039	8.63417	56.5051	8.63417
173	[PHG]MLSTVLGV	64.3188	59.3423	61.491	59.1633	50.0511	48.0353	58.6203	6.47706	55.5136	6.47706
38	NMLSTVLGV	76.4411	65.6623	59.4086	50.1927	61.3209	50.3247	65.7235	8.89352	55.3932	8.89352
61	[SOME]MLSTVLGV			62.2462	55.7612	58.9874	55.0119	60.6168	0.52977	55.3865	0.52977
7	[3-pyra]MLSTVLG[2-AOC]	70.4819	45.7803	78.4047	58.4254	81.3879	59.1324	76.7582	7.5131	54.446	7.5131
86	[BUTGLY][NLE]LSTVLGV			55.091	48.8858	70.1919	59.5688	62.6414	7.55399	54.2273	7.55399
25	N[2-AOC]LSTVLG[NVA]	55.9842	49.5798	67.2639	55.9552	66.3224	55.8796	63.1902	3.6592	53.8049	3.6592
152	[ALG]MLSTVLGV	60.3776	56.3588	60.5653	54.3955	54.9167	49.4739	58.6198	3.54683	53.4094	3.54683
170	[CSME]M[NVA]STVLGV	71.8411	65.9526	48.36	46.3451	50.989	47.7232	57.0634	10.9443	53.3403	10.9443
45	[4-pyra]MLSTVLGV	59.2281	51.1515	68.4698	58.084	58.7347	50.2466	62.1442	4.28767	53.1607	4.28767
22	N[NVA]LSTVLG[NLE]	57.9768	48.7926	63.039	54.0082	65.6166	55.4544	62.2108	3.50411	52.7517	3.50411
51	NMLSTV[HISB]GV			74.6772	58.9803	57.6153	46.2884	66.1462	8.9745	52.6343	8.9745
33	N[NLE]LSTVLG[SOME]	67.311	58.9434	65.479	55.451	47.6225	41.7894	60.1375	9.0655	52.0613	9.0655
161	[BCA]MLSTVLGV	61.6307	53.6744	54.0262	49.5466	59.1254	52.5003	58.2608	2.12689	51.9071	2.12689
77	NMMSTVLGV			56.7181	47.2007	66.7771	56.1318	61.7476	6.31518	51.6662	6.31518
50	NM[HISB]STVLGV			77.3349	59.8695	54.0284	42.8528	65.6816	12.0326	51.3612	12.0326
73	YMLSTVLGV			67.2676	60.3138	48.7033	40.8469	57.9855	13.7651	50.5804	13.7651
47	[BUTGLY]MLSTVLGV	65.266	57.801	48.2311	43.6642	59.4186	49.9388	57.6386	7.08325	50.468	7.08325
54	NM[NLE]STVLGV			67.3312	58.0595	49.9896	42.3314	58.6604	11.1214	50.1954	11.1214
36	NMLSTVLGA	62.3397	55.4017	46.4068	39.9916	63.4675	55.0043	57.4047	8.78456	50.1325	8.78456
160	[BCA]LLSTVLGV	58.064	51.1513	55.1294	50.6774	53.7584	48.5379	55.6506	1.39234	50.1222	1.39234
118	NMLSTVLG[CHA]	71.8291	56.2978	54.2044	41.8114	60.4572	49.2483	62.1636	7.24403	49.1192	7.24403
159	[BCA][NVA]LSTVLGV	52.5847	47.7813	52.1291	46.0817	57.3249	52.4382	54.0129	3.29088	48.7671	3.29088
151	[4-PYRA]MLSTVLGV	61.823	58.5035	45.0422	42.0398	49.2675	45.1191	52.0442	8.7529	48.5542	8.7529
63	NM[SOME]STVLGV			56.3917	45.5767	63.5658	51.0768	59.9788	3.88919	48.3267	3.88919
156	[BCA][ALG]LSTVLGV	53.4258	45.7715	56.8287	52.347	49.4088	45.4556	53.2211	3.89074	47.858	3.89074
10	[4-pyra]MLSTVLG[2-AOC]	53.6139	34.4988	74.0875	53.2463	81.4056	55.7981	69.7023	11.6307	47.8477	11.6307
76	NMYSTVLGV			54.275	45.3136	62.3052	49.9398	58.2901	3.27121	47.6267	3.27121
67	NLLSTVLGV			54.7454	46.1254	56.0023	47.6619	55.3738	1.08649	46.8937	1.08649
57	NM[NVA]STVLGV			74.3791	60.7424	42.1918	31.9945	58.2855	20.3278	46.3684	20.3278
24	NMLSTVLG[NVA]	65.6978	49.9248	60.4971	45.4405	58.0426	43.6949	61.4125	3.21371	46.3534	3.21371
122	NMLSTVLG[CpALA]	66.7823	55.6256	55.7814	45.3626	44.973	37.5906	55.8456	9.04613	46.1929	9.04613
37	NMLSTVLGI	53.1808	46.1595	52.9242	44.1676	58.9552	47.5382	55.0201	1.69456	45.9551	1.69456
60	NMLSTV[PHG]GV			59.1459	46.6355	58.4137	44.808	58.7798	1.29225	45.7218	1.29225
113	NMLSTVLG[ALG]	59.7443	50.4478	57.4463	46.6258	47.8124	39.4452	55.001	5.58612	45.5062	5.58612
155	[BCA][ABU]LSTVLGV	58.6607	52.0902	48.0233	40.6921	47.8182	43.3868	51.5007	5.95717	45.3897	5.95717
58	[OM-HS]MLSTVLGV			54.1048	48.2583	47.8022	42.3266	50.9535	4.19432	45.2924	4.19432
59	NM[PHG]STVLGV			53.0316	43.3577	58.9926	46.9109	56.0121	2.51252	45.1343	2.51252
157	[BCA][CpALA]LSTVLGV	54.3129	48.6947	46.9259	43.5313	47.0687	43.1266	49.4358	3.10449	45.1176	3.10449
34	N[NVA]LSTVLG[SOME]	54.0368	45.4254	48.6434	41.077	57.6329	47.1384	53.4377	3.12472	44.5469	3.12472
30	NMLSTVLG[SOME]	53.03	41.772	55.7343	42.5126	64.3903	48.8743	57.7182	3.90434	44.3863	3.90434
79	NMISTVLGV			50.5662	41.2382	56.0687	42.9567	53.3174	1.21511	42.0975	1.21511
162	[CpALA]MLSTVLGV	48.8626	42.1876	47.3723	42.272	44.5371	40.7336	46.924	0.864837	41.7311	0.864837
70	LMLSTVLGV			56.2681	49.9548	39.8855	33.0413	48.0768	11.9596	41.4981	11.9596
62	N[SOME]LSTVLGV			64.8373	48.7001	45.4937	34.1647	55.1655	10.2781	41.4324	10.2781
150	[2-PYRA]MLSTVLGV	49.0933	42.4722	52.0033	39.355	48.5632	38.2819	49.8866	2.17666	40.0364	2.17666
187	N[CSET]LSTVLGV	58.3846	45.1285	40.7032	32.7727	49.2978	41.0712	49.4619	6.29803	39.6575	6.29803
49	N[CSME]LSTVLGV			51.6908	41.434	49.5379	37.6858	50.6143	2.6504	39.5599	2.6504
56	N[NVA]LSTVLGV			53.6777	46.4077	41.387	32.3534	47.5323	9.93791	39.3805	9.93791
108	N[2-AOC]LSTVLG[2-FUR]	78.9615	44.0299	65.0608	33.1769	70.7194	40.704	71.5806	5.56038	39.3036	5.56038
65	NILSTVLGV			46.1325	38.3911	46.2858	39.225	46.2091	0.589611	38.8081	0.589611
55	[NVA]MLSTVLGV			55.8795	48.827	33.3688	28.4885	44.6241	14.3815	38.6577	14.3815
186	N[CpALA]LSTVLGV	50.4823	40.3347	45.0733	36.8848	46.0477	37.8927	47.2011	1.77394	38.3707	1.77394
190	N[PHG]LSTVLGV	55.0339	45.0133	54.6477	43.86	32.3679	24.1565	47.3498	11.723	37.6766	11.723
138	NMLSTVLG[OM-HS]	61.0025	45.3372	41.8003	29.9562	49.0904	37.3631	50.6311	7.69223	37.5522	7.69223
64	NMLSTV[SOME]GV			64.0266	41.896	46.0627	31.0739	55.0447	7.65242	36.485	7.65242
184	N[ALG]LSTVLGV	54.7988	42.4862	43.3854	34.7181	37.5584	29.1624	45.2475	6.69244	35.4556	6.69244
111	[BCA]MLSTVLG[ABU]	47.3967	36.7591	36.4339	29.6808	43.4518	34.296	42.4275	3.59325	33.5787	3.59325
6	N[SOME]LSTVLG[2-AOC]	60.1251	27.193	64.5388	35.5018	68.2679	36.3949	64.3106	5.07456	33.0299	5.07456
128	NMLSTVLG[HPG]	46.7327	33.91	54.8966	36.6499	34.9547	25.7014	45.528	5.69731	32.0871	5.69731
125	NMLSTVLG[CSME]	48.9842	34.6073	40.3923	28.143	43.9367	31.7196	44.4377	3.23823	31.49	3.23823
20	N[CSME]LSTVLG[NLE]	56.2738	27.2646	51.3383	26.6823	70.6732	38.3351	59.4284	6.56613	30.7607	6.56613
137	[BCA]MLSTVLG[NVA]	49.1032	34.4157	40.5008	27.7575	40.1859	29.3109	43.2633	3.4834	30.4947	3.4834
27	N[NLE]LSTVLG[NVA]	32.2082	25.3659	42.3537	32.4353	44.2912	33.3517	39.6177	4.37013	30.3843	4.37013
78	NMHSTVLGV			47.4518	30.0073	47.3758	30.4636	47.4138	0.322618	30.2355	0.322618
23	N[SOME]LSTVLG[NLE]	55.3168	31.4959	58.7152	32.5483	42.7013	24.0112	52.2444	4.65496	29.3518	4.65496
191	N[PRG]LSTVLGV	61.3927	42.7403	47.9923	29.423	29.0135	14.2742	46.1328	14.2429	28.8125	14.2429
97	[2-AOC]MLSTVLG[2-AOC]	48.122	33.2398	33.1956	21.5494	36.8744	24.9577	39.3973	6.01211	26.5823	6.01211
29	N[SOME]LSTVLG[NVA]	38.5489	21.919	43.1541	25.7891	50.8933	29.244	44.1988	3.66443	25.6507	3.66443
28	N[NVA]LSTVLG[NVA]	33.5704	23.6323	36.0036	25.8303	34.0562	23.8091	34.5434	1.22116	24.4239	1.22116
140	N[2-AOC]LSTVLG[PRG]	57.5523	32.5357	39.4397	16.9684	43.9925	21.4737	46.9948	8.01046	23.6593	8.01046
112	NMLSTVLG[ABU]	46.7521	30.0446	26.9334	17.3324	34.7375	22.0685	36.141	6.42455	23.1485	6.42455
3	N[CSME]LSTVLG[2-AOC]	61.2743	16.865	75.562	29.2705	57.3144	22.9456	64.7169	6.20312	23.027	6.20312
141	NMLSTVLG[PRG]	37.1697	20.6274	40.3282	20.4955	32.7544	19.6001	36.7508	0.558947	20.241	0.558947
139	NMLSTVLG[PHG]	44.4336	24.799	30.5064	14.8244	33.5078	19.0292	36.1493	5.00768	19.5509	5.00768
189	N[OM-HS]LSTVLGV	40.2232	23.4898	33.654	18.2353	29.1847	16.334	34.354	3.70657	19.353	3.70657
124	NMLSTVLG[CSET]	63.7415	25.2404	54.9014	16.1962	52.84	16.3035	57.161	5.19097	19.2467	5.19097
35	N[SOME]LSTVLG[SOME]	43.2177	12.9423	62.1682	25.5763	52.2434	18.5393	52.5431	6.33065	19.0193	6.33065
109	NMLSTVLG[2-FUR]	54.7166	22.6862	35.9933	10.9817	44.1476	15.3528	44.9525	5.91442	16.3402	5.91442
182	N[4-FPHE]LSTVLGV	55.3218	20.8763	57.1423	15.18	44.3639	12.7332	52.276	4.17819	16.2631	4.17819
32	N[CSME]LSTVLG[SOME]	49.7441	7.90717	60.6319	14.7973	60.0113	11.5959	56.7958	3.44795	11.4335	3.44795
179	N[2-FUR]LSTVLGV	49.4681	15.3887	32.5008	7.75575	35.4228	10.3791	39.1306	3.87816	11.1745	3.87816
26	N[CSME]LSTVLG[NVA]	24.0782	7.05236	37.5724	12.5476	34.1299	11.9026	31.9268	3.00384	10.5008	3.00384
114	NMLSTVLG[BUTGLY]	30.3654	2.38431	20.4802	0.80718	25.0287	1.32053	25.2914	0.804417	1.50401	0.804417
132	[PHG]MLSTVLG[HYP]	34.589	1.25668	22.8117	0.141376	21.6982	0.480785	26.3663	0.571708	0.626279	0.571708
66	NFLSTVLGV			41.1026	0.182884	28.9819	0.906806	35.0423	0.51189	0.544845	0.51189
131	[CSME]MLSTVLG[HYP]	25.7514	-0.46078	15.5497	-1.52724	15.432	0.854937	18.911	1.19326	-0.377696	1.19326
130	[CSET]MLSTVLG[HYP]	14.0615	-1.57298	7.92278	-0.317325	9.96672	0.606987	10.6503	1.09417	-0.427772	1.09417
129	[BCA]MLSTVLG[HYP]	2.85806	-1.3242	1.1707	-0.0817871	2.44663	-0.032467	2.15847	0.73196	-0.479485	0.73196
185	N[BUTGLY]LSTVLGV	30.1881	-0.533737	20.1195	-0.307404	18.0295	-0.753813	22.779	0.223212	-0.531651	0.223212
133	[SOME]MLSTVLG[HYP]	5.7183	-0.961826	1.40464	-0.845103	6.37568	0.151023	4.49954	0.611599	-0.551969	0.611599
135	FMLSTVLG[HYP]	9.90266	-1.12306	6.25761	-1.05899	11.1798	0.508109	9.11334	0.923815	-0.55798	0.923815
134	[THR-BZL]MLSTVLG[HYP]	1.20127	-1.75829	-0.616473	-0.786488	1.76023	0.319771	0.781676	1.03975	-0.741669	1.03975
110	NMLSTVLG[3-PYRA]	2.29706	-1.94498	-1.07239	-1.00267	2.9358	-0.218502	1.38682	0.864444	-1.05538	0.864444
136	NMLSTVLG[HYP]	2.24145	-1.82294	-1.45613	-0.869631	0.347498	-0.673464	0.377607	0.614892	-1.12201	0.614892
68	NWLSTVLGV			5.97289	-1.55302	4.87785	-1.06591	5.42537	0.344433	-1.30946	0.344433
126	NMLSTVLG[HISB]	0.571011	-1.69675	-0.653486	-1.55843	1.23731	-1.21065	0.384946	0.250459	-1.48861	0.250459
188	N[HISB]LSTVLGV	-0.385759	-2.88218	0.412708	-1.18164	-1.06991	-0.888494	-0.347654	1.07646	-1.65077	1.07646
180	N[2-PYRA]LSTVLGV	1.70983	-3.06131	1.78603	-1.80131	1.84179	-1.02354	1.77921	1.02835	-1.96205	1.02835
183	N[4-PYRA]LSTVLGV	8.4891	-3.6835	6.3105	-0.689446	6.82791	-1.63398	7.20917	1.53063	-2.00231	1.53063
181	N[3-PYRA]LSTVLGV	8.4891	-3.49143	6.3105	-1.40754	6.82791	-2.25686	7.20917	1.04786	-2.38528	1.04786
