# Supplementary material for: Chemical Modification of Influenza CD8+ T-Cell Epitopes Enhances Their Immunogenicity Regardless of Immunodominance
Source: PLoS One. 2016 Jun 22;11(6):e0156462. doi: 10.1371/journal.pone.0156462 (PMC4917206; doi:10.1371/journal.pone.0156462)
Supplement: S2 Table — FP binding scores of selected HLA-A*0201 peptides. (XLSX) [file pone.0156462.s004.xlsx]

## Sheet: Sheet1
FP binding scores of selected HLA-A*0201 peptides
A							B							C
#	GILGFVFTL	4h	SD	24h	SD		#	FMYSDFHFI	4h	SD	24h	SD		#	NMLSTVLGV	4h	SD	24h	SD
G1	[am-phg]ILGFVFTL	97	4	98	4		F5	[4-FPHE]MYSDFHF[2-AOC]	95	2	94	2		N95	[4-FPHE][2-AOC]LSTVLGV	92	1	90	1
G7	[Phg]ILGFVFTL	96	0	94	2		F118	[CSET][2-AOC]YSDFHFI	95	4	93	3		N177	F[2-AOC]LSTVLGV	90	2	88	2
G8	[3-PYRA]ILGFVFTL	94	3	93	1		F141	[THR-BZL][2-AOC]YSDFHFI	94	2	93	2		N11	[am-phg]MLSTVLG[2-AOC]	90	2	88	2
G15	[4-PYRA]ILGFVFTL	93	3	93	3		F48	F[2-AOC]YSDFHF[CHA]	93	1	92	1		N91	[OM-HS][2-AOC]LSTVLGV	91	2	87	1
G4	[3-pyra]ILGFVFTL	92	6	92	6		F143	F[2-AOC]YSDFHFI	93	2	91	2		N169	[CSME][2-AOC]LSTVLGV	89	4	87	4
G12	GILGFV[4-FPHE]TL	92	3	92	5		F102	[3-THI][2-AOC]YSDFHFI	92	0	91	0		N172	[PHG][2-AOC]LSTVLGV	89	3	86	4
G27	[am-phg][CpALA]LGFVFTL	92	1	91	2		F112	[BCA][2-AOC]YSDFHFI	92	4	91	3		N8	[3-PYRA]MLSTVLG[2-AOC]	85	7	82	7
G10	[4-pyra]ILGFVFTL	90	2	91	4		F7	[am-phg]MYSDFHF[2-AOC]	91	4	90	4		N92	[SOME][2-AOC]LSTVLGV	84	3	81	3
G9	yILGFVFTL	94	2	90	2		F69	F[2-AOC]YSDFHF[NLE]	90	3	89	2		N98	[3-THI]MLSTVLG[2-AOC]	83	2	79	1
G16	G[NLE]LGFVFTL	91	3	90	5		F49	FMYSDFHF[CHA]	88	2	86	3		N46	[am-phg]MLSTVLGV	80	1	76	1
G3	GILGFVFT[CpALA]	90	5	90	5		F19	FMYSDFHF[2-AOC]	87	2	86	2		N41	NM[2-AOC]STVLGV	78	5	73	5
G25	[SOME]ILGFVFTL	89	12	89	13		F193	[am-phg][NVA]YSDFHFI	85	3	81	2		N176	[THR-BZL]MLSTVLGV	73	3	70	3
G13	GILGFVFT[ALG]	88	8	88	7		F54	FMYSDFHF[CSET]	82	4	80	4		N40	N[2-AOC]LSTVLGV	71	6	67	5
G17	GILGFVFT[PRG]	88	3	88	5		F95	[2-AOC]MYSDFHFI	82	3	80	3		N15	[NVA]MLSTVLG[2-AOC]	71	11	65	10
G WT	GILGFVFTL	85	0	84	2		F105	[4-FPHE]MYSDFHFI	86	1	78	1		N39	[2-AOC]MLSTVLGV	68	8	63	7
G24	fILGFVFTL	86	8	81	7		F52	FMYSDFHF[CpALA]	81	3	78	4		N53	N[NLE]LSTVLGV	66	3	61	3
G20	GILGFV[BUTGLY]TL	82	10	79	12		F63	FMYSDFHF[HPG]	81	7	78	5		N122	NMLSTVLG[CpALA]	65	2	60	1
G22	GILGFVFT[2-AOC]	79	14	77	15		F142	[THR-BZL]MYSDFHFI	80	2	77	3		N61	[SOME]MLSTVLGV	62	1	54	7
G11	[CSME]ILGFVFTL	72	28	70	32		F WT	FMYSDFHFI	78	3	75	2		N52	[NLE]MLSTVLGV	54	4	46	5
G26	G[2-AOC]LGFVFT[PRG]	60	4	54	2		F100	[3-PYRA]MYSDFHFI	79	7	73	5		NWT	NMLSTVLGV	53	5	46	4
G29	[3-PYRA]ILGFVFT[2-AOC]	44	7	38	5		F111	[am-phg]MYSDFHFI	75	9	72	9		N43	[3-PYRA]MLSTVLGV	47	19	41	20
HLA-A*0201 binding of CPLs of influenza epitopes; (A) dominant GILGFVFTL (M158-66), (B) subdominant FMYSDFHFI (PA46-54) and (C) subdominant NMLSTVLGV (PB1413-421), was determined using an FP-based competition assay. Binding was scored as percentage inhibition of tracer peptide binding after 4h and 24h in three independent experiments. Maintained binding after 24 hours indicates a lower off-rate, …
