# Supplementary material for: Chemical Modification of Influenza CD8+ T-Cell Epitopes Enhances Their Immunogenicity Regardless of Immunodominance
Source: PLoS One. 2016 Jun 22;11(6):e0156462. doi: 10.1371/journal.pone.0156462 (PMC4917206; doi:10.1371/journal.pone.0156462)
Supplement: S3 Table — (XLSX) [file pone.0156462.s005.xlsx]

## Sheet: Summary assays
GILG, FMY and NML specific CD8+ T cell responses after stimulation with CPLs in in vitro and ex vivo screening models.
A		T cell clone		DC model		Mouse splenocytes			B		DC model		Mouse splenocytes			C		DC model		Mouse splenocytes
		Average	SD	Average	SD	Average	SD				Average	SD	Average	SD				Average	SD	Average	SD
G1	[am-phg]ILGFVFTL	50	2.2	0.11	0.03	27	24		F5	[4-FPHE]MYSDFHF[2-AOC]	0.16	0.15	58	16		N95	[4-FPHE][2-AOC]LSTVLGV	0.07	0.06	3	n.a.
G7	[Phg]ILGFVFTL	47	1.8	0.2	0.09	75	20		F118	[CSET][2-AOC]YSDFHFI	n.a.	n.a.	81	9		N92	[SOME][2-AOC]LSTVLGV	0.04	0.03	380	n.a.
G8	[3-PYRA]ILGFVFTL	37	2.1	0.09	0.01	49	19		F141	[THR-BZL][2-AOC]YSDFHFI	n.a.	n.a.	67	12		N91	[OM-HS][2-AOC]LSTVLGV	n.a.	n.a.	344	n.a.
G15	[4-PYRA]ILGFVFTL	33.4	3.3	0.17	0.1	53	19		F48	F[2-AOC]YSDFHF[CHA]	0.11	0.04	61	19		N98	[3-THI]MLSTVLG[2-AOC]	0.04	0.02	93	n.a.
G4	[3-pyra]ILGFVFTL	8.6	0.1	0.11	0.06	12	7		F143	F[2-AOC]YSDFHFI	n.a.	n.a.	92	8		N172	[Phg][2-AOC]LSTVLGV	0.19	0.21	375	n.a.
G12	GILGFV[4-FPHE]TL	47.6	2.3	0.1	0.04	87	19		F102	[3-THI][2-AOC]YSDFHFI	0.06	0.02	96	12		N11	[am-phg]MLSTVLG[2-AOC]	0.03	0.06	3	n.a.
G27	[am-phg][CpALA]LGFVFTL			0.1	0.05	35	25		F112	[BCA][2-AOC]YSDFHFI	n.a.	n.a.	86	14		N15	[NVA]MLSTVLG[2-AOC]	0.07	0.05	3	n.a.
G10	[4-pyra]ILGFVFTL	45.4	0.7	0.14	0.07	47	16		F7	[am-phg]MYSDFHF[2-AOC]	0.13	0.1	54	18		N8	[3-PYRA]MLSTVLG[2-AOC]	0.01	0.02	1	n.a.
G9	yILGFVFTL	1.1	0.1	0.11	0.03	20	11		F69	F[2-AOC]YSDFHF[NLE]	0.08	0.07	63	20		N169	[CSME][2-AOC]LSTVLGV	0.09	0.05	366	n.a.
G16	G[NLE]LGFVFTL	49.6	3.6	0.09	0.03	n.a.	n.a.		F49	FMYSDFHF[CHA]	0.18	0.16	60	17		N46	[am-phg]MLSTVLGV	0.02	0.01	363	n.a.
G3	GILGFVFT[CpALA]	42	0.5	0.11	0.05	99	10		F19	FMYSDFHF[2-AOC]	0.07	0.04	62	21		N39	[2-AOC]MLSTVLGV	0.05	0.02	334	n.a.
G25	[SOME]ILGFVFTL	48.1	1.6	0.12	0.02	58	18		F193	[am-phg][NVA]YSDFHFI	n.a.	n.a.	n.a.	n.a.		N177	F[2-AOC]LSTVLGV	0.04	0.05	46	n.a.
G13	GILGFVFT[ALG]	11.4	1.8	0.11	0.02	101	14		F54	FMYSDFHF[CSET]	0.14	0.06	78	8		N41	NM[2-AOC]STVLGV	0.08	0.05	5	n.a.
G17	GILGFVFT[PRG]	8.9	1	0.07	0.01	87	15		F95	[2-AOC]MYSDFHFI	0.12	0.09	90	15		N43	[3-PYRA]MLSTVLGV	0.06	0.08	108	n.a.
GILG WT	GILGFVFTL	36.3	0.9	0.26	0.13	100	0		F105	[4-FPHE]MYSDFHFI	0.08	0.04	62	10		N40	N[2-AOC]LSTVLGV	0.06	0.04	375	n.a.
G24	fILGFVFTL	0.7	0.1	0.08	0.02	24	18		F52	FMYSDFHF[CpALA]	0.13	0.07	79	15		N176	[THR-BZL]MLSTVLGV	0.03	0.02	355	n.a.
G20	GILGFV[BUTGLY]TL	n.a.	n.a.	0.07	0.06	36	19		F63	FMYSDFHF[HPG]	0.08	0.03	83	14		N53	N[NLE]LSTVLGV	n.a.	n.a.	365	n.a.
G22	GILGFVFT[2-AOC]	23.3	4.5	0.12	0.06	90	20		F142	[THR-BZL]MYSDFHFI	0.08	0.03	79	9		N52	[NLE]MLSTVLGV	0.03	0.03	341	n.a.
G11	[CSME]ILGFVFTL	40.9	1.9	0.17	0.03	67	24		FMY WT	FMYSDFHFI	0.08	0.03	100	0		NML WT	NMLSTVLGV	0.04	0.03	436	n.a.
G26	G[2-AOC]LGFVFT[PRG]			0.45	0.47	61	15		F100	[3-PYRA]MYSDFHFI	n.a.	n.a.	104	7		N61	[SOME]MLSTVLGV	n.a.	n.a.	348	n.a.
G29	[3-PYRA]ILGFVFT[2-AOC]			0.12	0.04	39	19		F111	[am-phg]MYSDFHFI	0.08	0.05	86	14		N122	NMLSTVLG[CpALA]	n.a.	n.a.	128	n.a.
+	SEB	91.6	0.1	n.a.	n.a.	15	10		+	SEB	n.a.	n.a.	33	39		+	SEB	0.2	0.21	135	n.a.
-	medium	0.7	1.5	0.12	0.07	2	2		-	medium	0.12	0.09	0	0		-	medium	0.05	0.04	1	n.a.
Three different assays were used to investigate whether CPLs derived from (A) GILGFVFTL (B) FMYSDFHFI and (C) NMLSTVLGV were still capable of activating WT-specific T cells. GILGFVFTL derived CPLs were analyzed for their ability to activate a GILGFVFTL-specific CD8+ T cell clone. Percentage of IFN-γ producing T cells after stimulation with the indicated peptides are shown in the left column in Pa…
