# Supplementary material for: Chemical Modification of Influenza CD8+ T-Cell Epitopes Enhances Their Immunogenicity Regardless of Immunodominance
Source: PLoS One. 2016 Jun 22;11(6):e0156462. doi: 10.1371/journal.pone.0156462 (PMC4917206; doi:10.1371/journal.pone.0156462)
Supplement: S4 Table — FP binding scores HLA-A*0301 peptides. (XLSX) [file pone.0156462.s006.xlsx]

## Sheet: Sheet1
FP binding scores HLA-A*0301 peptides
A							B							C
#	ILRGSVAHK	4h	SD	24h	SD		#	SFSFGGFTK	4h	SD	24h	SD		#	RMVLSAFDER	4h	SD	24h	SD
I65	ILRGSV[2-AOC]HK	87	2	94	0		S70	S[NVA]SFGG[2-AOC]TK	90	0	96	0		R71	R[NVA]VLSAF[2-AOC]ER	71	2	82	2
I74	I[AHA]RGSV[NLE]HK	77	2	92	1		S84	SF[4-FPHE]FGGFTK	82	1	95	0		R67	R[AHA]VLSAF[2-AOC]ER	74	2	78	1
I53	[AHA][NLE]RGSVAHK	73	0	91	2		S50	S[NVA][2-AOC]FGGFTK	83	1	94	1		R81	RMVLSAF[AHA]ER	71	2	76	2
I87	I[AHA][4-FPHE]GSVAHK	73	2	91	0		S74	S[NVA]SFGG[CpALA]TK	78	1	94	1		R38	RMVLSAF[2-AOC]ER	69	3	75	2
I60	[2-AOC][NLE]RGSVAHK	72	4	91	1		S68	S[NVA]SFGG[NLE]TK	79	2	93	0		R70	R[NVA]VLSAF[SOME]ER	64	4	74	1
I89	I[AHA][CHA]GSVAHK	75	1	91	1		S95	S[NVA][4-FPHE]FGGFTK	80	2	93	0		R42	RMVLSAF[CpALA]ER	65	2	73	1
I59	I[AHA][2-AOC]GSVAHK	71	1	91	0		S94	S[NVA][NLE]FGGFTK	80	1	93	1		R36	RMVLSAF[NLE]ER	66	4	73	1
I73	I[AHA]RGSV[CSET]HK	74	3	90	1		S52	S[NVA][AHA]FGGFTK	80	1	93	1		R72	R[NVA]VLSAF[4-FPHE]ER	68	1	72	2
I61	[CSME][AHA]RGSVAHK	71	2	90	1		S72	S[NVA]SFGG[4-FPHE]TK	79	0	93	0		R83	RM[OrnN2]LSAFDER	71	3	72	2
I49	I[OrnN2]RGSVAHK	71	2	90	1		S93	S[NVA][CSME]FGGFTK	80	0	93	1		R4	RMVLSAFDEK	61	1	69	1
I79	I[AHA]RGSV[2-FUR]HK	77	3	90	1		S53	S[NVA]RFGGFTK	80	1	93	1		R59	R[NVA]VLSAFDKR	62	4	68	0
I86	I[AHA][CSME]GSVAHK	71	2	89	1		S54	S[AHA]RFGGFTK	80	1	92	1		R2	R[AHA]VLSAFDEK	58	1	67	1
I84	I[AHA][PRG]GSVAHK	71	2	89	0		S92	S[NVA]SFGGF[TOME]K	80	2	92	1		R50	RM[2-AOC]LSAFDER	70	3	66	1
I77	I[AHA]RGSV[CpALA]HK	71	2	89	1		S73	S[NVA]SFGG[BPG]TK	73	0	91	1		R55	RM[4-FPHE]LSAFDER	70	4	65	1
I63	ILRGSV[NLE]HK	74	2	89	1		S69	S[NVA]SFGG[NVA]TK	72	2	91	0		R68	R[AHA]VLSAF[4-FPHE]ER	67	3	64	0
I17	[2-AOC][AHA]RGSVAHK	61	5	89	2		S96	S[NVA][CpALA]FGGFTK	76	3	91	0		R66	R[AHA]VLSAF[SOME]ER	63	3	63	1
I58	I[AHA][NLE]GSVAHK	68	3	89	1		S56	S[NVA]SFGGFHK	78	2	91	1		R41	RMVLSAF[ORN]ER	65	3	63	0
I83	I[AHA][CpALA]GSVAHK	70	3	89	0		S76	S[NVA]SFGG[2-FUR]TK	75	1	91	0		R39	RMVLSAF[PRG]ER	62	4	62	1
I94	IL[4-FPHE]GSVAHK	70	4	89	1		S71	S[NVA]SFGG[PRG]TK	70	2	90	0		R37	RMVLSAF[CSET]ER	60	3	60	2
I85	I[AHA][SOME]GSVAHK	69	2	88	1		S90	S[NVA]SFGGF[AHA]K	78	0	90	1		R40	RMVLSAF[4-FPHE]ER	63	3	57	1
I WT	ILRGSVAHK	66	3	87	1		S WT	SFSFGGFTK	67	2	58	3		R WT	RMVLSAFDER	18	2	6	1
HLA-A*0301 binding data for three influenza epitopes: (A) ILRGSVAHK, (B) SFSFGGFTK* AND (C) RMVLSAFDER. Affinity was determined as in Table 1 after 4h and 24h in three independent experiments. This table shows percentage inhibition in a heat map for the WT epitopes (bold) and 20 CPLs with highest binding scores. Green indicates high binding scores, yellow medium binding scores and red low binding…
